# Supplementary material for: Similar genomic patterns of clinical infective endocarditis and oral isolates of Streptococcus sanguinis and Streptococcus gordonii
Source: Sci Rep. 2020 Feb 17;10:2728. doi: 10.1038/s41598-020-59549-4 (PMC7026040; doi:10.1038/s41598-020-59549-4)
Supplement: Supplementary file 2 — Supplementary Table S1. [file 41598_2020_59549_MOESM2_ESM.xlsx]

## Sheet: Ark1
Additional File 1: Table S1 Assembly characterisation of the 38 S. sanguinis and S. gordonii genomes																Isolation hospital
Strain		Scaffold #	Genome size	Longest sequence	G+C % content	N50	CDS	Clinical information	Isolation source, body site	NCBI accesion nummer	NCBI assembly ID	ENA accesion number	platform			Capital Region of Denmark	RH
S_gordonii_AE_014362_09	Streptococcus gordonii AE 014362 09	13	2161843	642153	40.58	539978	2070	IE	Blod			ERS2999740 (SAMEA5192249)	Illumina			Region Zealand	AE, Y and B
S_gordonii_AE_018352_10	Streptococcus gordonii AE 018352 10	20	2300589	675886	40.41	510225	2231	IE	Blod			ERS2999741 (SAMEA5192250)	Illumina			Region of Southern Denmark	OD
S_gordonii_B_001264_11	Streptococcus gordonii B 001264 11	15	2214116	657379	40.49	581888	2113	IE	Blod			ERS2999742 (SAMEA5192251)	Illumina
S_gordonii_B_006363_08	Streptococcus gordonii B 006363 08	21	2233394	773442	40.43	426020	2150	IE	Blod			ERS2999743 (SAMEA5192252)	Illumina
S_gordonii_B_009139_11	Streptococcus gordonii B 009139 11	10	2214049	1152232	40.28	1152232	2090	IE	Blod			ERS2999744 (SAMEA5192253)	Illumina
S_gordonii_OD_305575_10	Streptococcus gordonii OD 305575 10	11	2220319	762850	40.51	669219	2138	IE	Blod			ERS2999745 (SAMEA5192254)	Illumina
S_gordonii_OD_305870_08	Streptococcus gordonii OD 305870 08	14	2166423	639516	40.56	541744	2078	IE	Blod			ERS2999746 (SAMEA5192255)	Illumina
S_gordonii_OD_307374_06	Streptococcus gordonii OD 307374 06	24	2191588	421190	40.52	333283	2068	IE	Blod			ERS2999747 (SAMEA5192256)	Illumina
S_gordonii_OD_331681_10	Streptococcus gordonii OD 331681 10	14	2205454	802898	40.42	401278	2096	IE	Blod			ERS2999748 (SAMEA5192257)	Illumina
S_gordonii_RH_2249_10	Streptococcus gordonii RH 2249 10	29	2223966	398022	40.45	250668	2124	IE	Blod			ERS2999749 (SAMEA5192258)	Illumina
S_gordonii_RH_24412_08	Streptococcus gordonii RH 24412 08	22	2184757	762391	40.5	654539	2060	IE	Blod			ERS2999750 (SAMEA5192259)	Illumina
S_gordonii_RH_25941_10	Streptococcus gordonii RH 25941 10	18	2341358	655317	40.4	544545	2281	IE	Blod			ERS2999751 (SAMEA5192260)	Illumina
S_gordonii_RH_29118_11	Streptococcus gordonii RH 29118 11	15	2257478	676742	40.37	565812	2171	IE	Blod			ERS2999752 (SAMEA5192261)	Illumina
S_gordonii_RH_2940_11	Streptococcus gordonii RH 2940 11	12	2272169	624477	40.28	617208	2145	IE	Blod			ERS2999753 (SAMEA5192262)	Illumina
S_gordonii_RH_42202_10	Streptococcus gordonii RH 42202 10	13	2210927	720476	40.51	660253	2103	IE	Blod			ERS2999754 (SAMEA5192263)	Illumina
S_gordonii_RH_52048_07	Streptococcus gordonii RH 52048 07	24	2230741	705089	40.28	582032	2092	IE	Blod			ERS2999755 (SAMEA5192264)	Illumina
S_gordonii_RH_57577_11	Streptococcus gordonii RH 57577 11	21	2274590	795617	40.34	674347	2170	IE	Blod			ERS2999756 (SAMEA5192265)	Illumina
S_gordonii_RH_8262_08	Streptococcus gordonii RH 8262 08	21	2316263	708196	40.24	343920	2199	IE	Blod			ERS2999757 (SAMEA5192266)	Illumina
S_sanguinis_AE_045981_08	Streptococcus sanguinis AE 045981 08	11	2335550	1370392	43.14	1370392	2237	IE	Blod			ERS2999758 (SAMEA5192267)	Illumina
S_sanguinis_B_015575_10	Streptococcus sanguinis B 015575 10	12	2326271	1472383	43.31	1472383	2230	IE	Blod			ERS2999759 (SAMEA5192268)	Illumina
S_sanguinis_OD_318657_11	Streptococcus sanguinis OD 318657 11	21	2434898	763252	43.22	503359	2320	IE	Blod			ERS2999760 (SAMEA5192269)	Illumina
S_sanguinis_OD_324614_08	Streptococcus sanguinis OD 324614 08	14	2460656	1003485	42.94	701822	2368	IE	Blod			ERS2999761 (SAMEA5192270)	Illumina
S_sanguinis_OD_329486_11	Streptococcus sanguinis OD 329486 11	10	2329665	1017378	43.12	662804	2246	IE	Blod			ERS2999762 (SAMEA5192271)	Illumina
S_sanguinis_OD_331440_08	Streptococcus sanguinis OD 331440 08	27	2478244	604525	42.72	411484	2386	IE	Blod			ERS2999763 (SAMEA5192272)	Illumina
S_sanguinis_OD_340539_08	Streptococcus sanguinis OD 340539 08	14	2300698	1358133	43.16	1358133	2187	IE	Blod			ERS2999764 (SAMEA5192273)	Illumina
S_sanguinis_OD_341158_09	Streptococcus sanguinis OD 341158 09	17	2342111	907130	42.94	345224	2229	IE	Blod			ERS2999765 (SAMEA5192274)	Illumina
S_sanguinis_OD_343132_11	Streptococcus sanguinis OD 343132 11	20	2369117	796478	43.36	452272	2251	IE	Blod			ERS2999766 (SAMEA5192275)	Illumina
S_sanguinis_OD_343488_11	Streptococcus sanguinis OD 343488 11	10	2339027	1003253	43.23	412949	2242	IE	Blod			ERS2999767 (SAMEA5192276)	Illumina
S_sanguinis_OD_346158_11	Streptococcus sanguinis OD 346158 11	12	2353627	683878	43.2	581997	2251	IE	Blod			ERS2999768 (SAMEA5192277)	Illumina
S_sanguinis_RH_18314_07	Streptococcus sanguinis RH 18314 07	6	2393650	1099860	43.2	447836	2304	IE	Blod			ERS2999769 (SAMEA5192278)	Illumina
S_sanguinis_RH_19864_09	Streptococcus sanguinis RH 19864 09	30	2402807	641023	43.1	585303	2343	IE	Blod			ERS2999770 (SAMEA5192279)	Illumina
S_sanguinis_RH_22053_08	Streptococcus sanguinis RH 22053 08	14	2300383	649009	43.19	384174	2198	IE	Blod			ERS2999771 (SAMEA5192280)	Illumina
S_sanguinis_RH_34621_07	Streptococcus sanguinis RH 34621 07	10	2338456	969276	43.03	424875	2273	IE	Blod			ERS2999772 (SAMEA5192281)	Illumina
S_sanguinis_RH_37798_08	Streptococcus sanguinis RH 37798 08	9	2371799	1021135	43.12	385699	2279	IE	Blod			ERS2999773 (SAMEA5192282)	Illumina
S_sanguinis_RH_42833_07	Streptococcus sanguinis RH 42833 07	16	2380519	508782	43.24	397840	2283	IE	Blod			ERS2999774 (SAMEA5192283)	Illumina
S_sanguinis_RH_53679_10	Streptococcus sanguinis RH 53679 10	24	2359960	812940	43.07	484863	2256	IE	Blod			ERS2999775 (SAMEA5192284)	Illumina
S_sanguinis_RH_8906_11	Streptococcus sanguinis RH 8906 11	12	2309178	992741	43.31	409361	2183	IE	Blod			ERS2999776 (SAMEA5192285)	Illumina
S_sanguinis_Y_003095_09	Streptococcus sanguinis Y 003095 09	29	2379640	570987	43.35	196453	2275	IE	Blod			ERS2999777 (SAMEA5192286)	Illumina
s_gordonii_G9B_TZ86	Streptococcus gordonii G9B	2	2197447	1555780	40.5	1555780	2086	Unknown	Oral cavity	NZ_JYGL00000000	ASM95992v1		Illumina
s_gordonii_I141_UA00	Streptococcus gordonii I141	10	2228772	651921	40.43	331769	2115	Unknown	Oral cavity	NZ_JYOZ00000000	ASM96334v1		Illumina
s_gordonii_KCOM_1506	Streptococcus gordonii KCOM 1506 (= ChDC B679)	1	2283306	2283306	40.58	2283306	2167	Acute pulpitis	Oral cavity	CP012648	ASM128110v1		Illumina
s_gordonii_M5	Streptococcus gordonii M5	67	2157804	231833	40.57	145888	2018	Dental plaque	Dental plaque	NZ_LAWJ00000000	ASM158893v1		Illumina
s_gordonii_PK488	Streptococcus gordonii PK488	46	2202674	504341	40.41	183297	2076	subgingival dental plaque	subgingival dental plaque	NZ_LAWN00000000	ASM158903v1		Illumina
s_gordonii_SK120	Streptococcus gordonii SK120	28	2164760	551939	40.39	235294	2038	Unknown	Oral cavity	NZ_LAWQ00000000	ASM158905v1		Illumina
s_gordonii_SK12	Streptococcus gordonii SK12	27	2145819	622421	40.63	200167	2051	Unknown	Oral cavity	NZ_LAWP00000000	ASM158906v1		Illumina
s_gordonii_SK184	Streptococcus gordonii SK184	53	2255061	264792	40.52	210865	2199	Dental plaque	Dental plaque	NZ_LAWR00000000	ASM158909v1		Illumina
s_gordonii_UB10712_TZ88	Streptococcus gordonii UB10712	7	2188318	670478	40.59	572071	2055	Unknown	Oral cavity	NZ_JYGN00000000	ASM95996v1		Illumina
s_sanguinis_2908	Streptococcus sanguinis 2908	1	2308610	2308610	43.33	2308610	2218	Human throat	Human throat	NZ_CDMW01000001	Streptococcus sanguinis 2908		Unknown
s_sanguinis_ATCC_29667	Streptococcus sanguinis ATCC 29667	34	2429348	244475	42.9	145761	2321	Upper respiratory tract	Oral, Upper respiratory tract	NZ_AFQA00000000	ASM22031v1		454
s_sanguinis_PJM8	Streptococcus sanguinis PJM8	162	2367896	830973	43.17	396031	2235	Unknown	Oral	NZ_LAYH00000000	ASM158901v1		Illumina
s_sanguinis_SK115	Streptococcus sanguinis SK115	1	2339892	2339892	43.34	2339892	2225	Unknown	Oral	GL872408	ASM19220v1		454
s_sanguinis_SK150	Streptococcus sanguinis SK150	1	2324334	2316659	43.2	2316659	2238	Unknown	Oral	GL872442	ASM19224v1		454
s_sanguinis_SK160	Streptococcus sanguinis SK160	1	2333870	2326485	43.29	2326485	2213	Unknown	Oral	GL872447	ASM19227v1		454
s_sanguinis_SK330	Streptococcus sanguinis SK330	21	2415674	553243	42.95	259938	2313	Unknown	Oral	GL878548	ASM19502v1		454
s_sanguinis_SK340	Streptococcus sanguinis SK340	1	2408728	2402284	43	2402284	2306	Unknown	Oral	GL982563	ASM22027v1		454
s_sanguinis_SK355	Streptococcus sanguinis SK355	1	2370432	2360643	43.34	2360643	2257	Unknown	Oral	GL890993	ASM21285v1		454
s_sanguinis_SK36	Streptococcus sanguinis SK36	1	2370432	2388435	43.4	2388435	2271	Dental plaque	Dental plaque	CP000387	ASM1420v1		Unknown
s_sanguinis_SK49	Streptococcus sanguinis SK49	21	2279404	468288	42.95	145325	2211	Unknown	Oral	NZ_AFFO00000000	ASM21281v1		454
s_sanguinis_SK72	Streptococcus sanguinis SK72	1	2376010	2366884	43.27	2366884	2283	Unknown	Oral	GL872376	ASM19218v1		454
