# Supplementary material for: Similar genomic patterns of clinical infective endocarditis and oral isolates of Streptococcus sanguinis and Streptococcus gordonii
Source: Sci Rep. 2020 Feb 17;10:2728. doi: 10.1038/s41598-020-59549-4 (PMC7026040; doi:10.1038/s41598-020-59549-4)
Supplement: Supplementary file 3 — Supplementary Table S2. [file 41598_2020_59549_MOESM3_ESM.xlsx]

## Sheet: Identity
Additional File 2: Table S2 BLAST results of the 59 S. sanguinis and S. gordonii genomes against the full Virulence Factor DataBase
VDFB identifier	Gene	s_gordonii_RH2940_11	s_sanguinis_AE045981_08	s_gordonii_UB10712_TZ88	s_sanguinis_PJM8	s_sanguinis_OD341158_09	s_sanguinis_ATCC_29667	s_sanguinis_RH19864_09	s_gordonii_B006363_08	s_sanguinis_OD318657_11	s_gordonii_SK12	s_sanguinis_SK355	s_sanguinis_SK49	s_gordonii_AE018352_10	s_gordonii_SK184	s_sanguinis_B015575_10	s_sanguinis_2908	s_gordonii_PK488	s_sanguinis_SK115	s_gordonii_OD307374_06	s_sanguinis_OD329486_11	s_gordonii_RH42202_10	s_gordonii_KCOM_1506	s_gordonii_RH25941_10	s_sanguinis_SK36	s_sanguinis_SK72	s_gordonii_RH24412_08	s_sanguinis_OD343488_11	s_gordonii_G9B_TZ86	s_sanguinis_RH18314_07	s_gordonii_B009139_11	s_gordonii_SK120	s_sanguinis_RH53679_10	s_gordonii_OD305575_10	s_gordonii_OD305870_08	s_gordonii_M5	s_sanguinis_RH22053_08	s_gordonii_RH8262_08	s_gordonii_RH2249_10	s_sanguinis_SK340	s_gordonii_AE014362_09	s_sanguinis_OD331440_08	s_gordonii_OD331681_10	s_sanguinis_OD340539_08	s_gordonii_RH57577_11	s_sanguinis_RH8906_11	s_sanguinis_RH37798_08	s_sanguinis_RH34621_07	s_gordonii_B001264_11
VFG000077(gb|NP_465991)	(clpP)	61.34	60.31	61.34	60.31	60.31	60.31	60.31	61.34	60.31	61.34	60.31	60.31	61.34	61.34	59.79	60.31	61.34	60.31	61.34	60.31	61.34	61.34	61.34	60.82	60.31	61.34	60.31	61.34	60.31	61.34	61.34	60.31	61.34	61.34	61.34	60.31	61.34	61.34	60.31	61.34	60.31	61.34	60.31	61.34	60.31	60.31	60.31	61.34
VFG000079(gb|NP_463763)	(clpC)	NA	NA	NA	54.19	NA	NA	NA	NA	NA	NA	NA	NA	NA	NA	NA	NA	NA	NA	NA	NA	NA	NA	NA	NA	54.19	NA	NA	NA	NA	NA	NA	NA	NA	NA	NA	54.19	NA	NA	NA	NA	NA	NA	NA	NA	NA	54.19	NA	NA
VFG000080(gb|NP_464522)	(clpE)	58.22	58.14	58.49	58.28	58.28	58.14	58.41	58.49	58.28	58.49	58.01	58.28	58.49	58.49	58.28	58.14	58.49	58.1	58.63	58.06	58.22	58.36	58.63	58.28	58.28	58.49	58.01	58.36	58.41	58.36	58.76	58.28	58.22	58.63	58.36	58.28	58.22	58.49	58.14	58.63	58.14	58.36	58.28	58.22	58.41	58.28	58.41	58.09
VFG000970(gb|NP_268944)	(mf2)	NA	NA	NA	NA	NA	NA	53.81	NA	NA	NA	54.82	57.65	NA	NA	53.81	53.81	NA	NA	NA	NA	NA	NA	NA	53.81	NA	NA	NA	NA	NA	NA	NA	53.81	NA	NA	NA	53.3	NA	NA	NA	NA	NA	NA	NA	NA	54.59	53.81	53.3	NA
VFG001362(gb|NP_344620)	(zmpC)	52.81	52.63	52.81	52.37	52.48	51.97	51.93	52.81	52.34	53.25	52.26	52.34	52.08	52.81	52.12	52.34	52.74	52.04	53.17	52.12	52.95	52.81	52.95	52.41	52.29	52.74	52.41	52.66	52.26	53.25	52.81	51.86	52.88	52.62	52.81	52.37	52.81	52.95	51.97	52.62	52.63	52.81	52.41	52.95	52.34	52.37	52.19	52.74
VFG001373(gb|NP_344890)	(cps4I)	NA	60.34	NA	60.34	60.34	60.34	60.34	NA	60.34	NA	60.06	NA	NA	NA	60.34	60.34	NA	60.34	NA	60.34	NA	NA	NA	60.34	60.34	NA	60.34	NA	60.34	NA	NA	60.34	NA	NA	NA	60.34	NA	NA	59.56	NA	60.34	NA	60.34	NA	60.34	60.34	60.34	NA
VFG001967(gb|NP_282580)	(glf)	NA	NA	NA	NA	NA	NA	NA	NA	NA	NA	NA	60.93	NA	NA	NA	NA	NA	NA	NA	NA	NA	NA	NA	NA	NA	NA	NA	NA	NA	NA	NA	NA	NA	NA	NA	NA	NA	NA	NA	NA	NA	NA	NA	NA	NA	NA	NA	NA
VFG002182(gb|NP_816133)	(cpsI)	60.54	NA	NA	NA	NA	61.14	NA	NA	NA	61.08	NA	NA	61.08	NA	NA	NA	NA	NA	61.08	NA	60.81	NA	62.77	NA	61.41	NA	61.41	61.08	NA	61.08	60.81	NA	60.81	NA	NA	61.41	NA	60.87	61.14	NA	NA	NA	NA	60.81	NA	NA	NA	NA
VFG002189(gb|NP_816140)	(cpsB)	NA	53.01	NA	53.38	53.01	53.38	53.38	NA	53.38	NA	53.38	52.26	NA	NA	53.38	53.01	NA	53.38	NA	53.38	NA	NA	NA	53.38	53.38	NA	53.38	NA	53.01	NA	NA	53.01	NA	NA	NA	53.38	NA	NA	53.38	NA	53.38	NA	53.38	NA	53.38	53.38	53.38	NA
VFG005198(gi:125717748)	(pavA)	NA	98.54	97.27	98	98.91	98.72	99.82	97.63	99.64	NA	97.22	98.18	NA	97.63	98.91	98	NA	98.72	NA	98	NA	NA	NA	100	98.72	NA	98.18	97.63	98.72	NA	NA	98.18	NA	NA	NA	99.45	NA	NA	98.72	NA	98.54	NA	98.72	NA	98.36	99.09	98	NA
VFG005232(gi:125718778)	(lmb)	NA	97.7	NA	97.38	71.24	72.37	72.22	NA	73.31	NA	71.99	98.69	NA	NA	72.4	72.26	NA	71.24	NA	97.7	NA	NA	NA	73.29	72.4	NA	71.29	NA	73.75	NA	NA	72.85	NA	NA	NA	98.36	NA	NA	72.37	NA	97.7	NA	97.7	NA	97.38	72.03	71.7	NA
VFG005242(gi:125718466)	(cpbA)	NA	91.35	NA	95.96	92.51	92.44	93.78	NA	55.56	NA	91.81	82.49	NA	NA	55.37	55.92	NA	55.74	NA	55.56	NA	NA	NA	100	92.81	NA	94.64	NA	95.43	NA	NA	92.17	NA	NA	NA	93.08	NA	NA	92.44	NA	94.31	NA	92.3	NA	55.74	94.18	NA	NA
VFG005302(gi:125718437)	(pilA)	NA	NA	NA	NA	NA	87.71	NA	NA	86.46	NA	65.29	NA	NA	NA	NA	86.01	NA	NA	NA	86.67	NA	NA	NA	100	83.37	NA	NA	NA	NA	NA	NA	86.67	NA	NA	NA	NA	NA	NA	87.71	NA	NA	NA	NA	NA	86.67	NA	NA	NA
VFG005304(gi:125718438)	(pilB)	NA	NA	NA	NA	NA	99.58	NA	NA	66.6	NA	NA	NA	NA	NA	NA	NA	NA	NA	NA	NA	NA	NA	NA	100	NA	NA	NA	NA	NA	NA	NA	99.37	NA	NA	NA	NA	NA	NA	99.58	NA	NA	NA	NA	NA	NA	NA	NA	NA
VFG005306(gi:125718439)	(pilC)	NA	NA	NA	NA	NA	98.97	NA	NA	99.38	NA	94.61	NA	NA	NA	NA	95.47	NA	NA	NA	96.91	NA	NA	NA	100	98.15	NA	NA	NA	NA	NA	NA	99.79	NA	NA	NA	NA	NA	NA	98.97	NA	NA	NA	NA	NA	99.18	NA	NA	NA
VFG005309(gi:125718436)	(srtC)	NA	NA	NA	NA	NA	97.97	NA	NA	98.98	NA	93.56	NA	NA	NA	NA	87.63	NA	NA	NA	92.88	NA	NA	NA	100	98.98	NA	NA	NA	NA	NA	NA	96.95	NA	NA	NA	NA	NA	NA	97.97	NA	NA	NA	NA	NA	96.27	NA	NA	NA
VFG005356(gi:116516442)	(plr/gapA)	NA	NA	NA	NA	NA	NA	NA	NA	NA	NA	NA	NA	NA	NA	NA	NA	NA	NA	NA	NA	NA	NA	NA	NA	NA	NA	NA	NA	NA	NA	NA	NA	NA	NA	NA	NA	NA	NA	NA	NA	NA	NA	NA	NA	NA	NA	NA	NA
VFG005359(gi:125718893)	(plr/gapA)	NA	100	NA	100	100	99.1	100	NA	99.4	NA	99.1	100	NA	NA	99.7	99.1	NA	99.7	NA	99.1	NA	NA	NA	100	100	NA	100	NA	100	NA	NA	100	NA	NA	NA	99.1	NA	NA	99.1	NA	100	NA	99.1	NA	100	99.7	100	NA
VFG005362(gi:125717177)	(sspA)	NA	86.92	NA	87.23	81.99	83.78	96.02	NA	96.22	NA	96.55	NA	NA	NA	97.34	96.41	NA	95.22	NA	96.75	NA	NA	NA	100	96.88	NA	83	NA	82.39	NA	NA	87.16	NA	NA	NA	87.16	NA	NA	83.78	NA	86.92	NA	90.97	NA	93.82	87.16	96.48	NA
VFG005363(gi:125717793)	(sspA)	NA	90.54	NA	89.97	91.69	91.91	89.83	NA	91.67	NA	NA	NA	NA	NA	90.76	90.54	NA	90.21	NA	87.36	NA	NA	NA	100	90.97	NA	90.62	NA	91.05	NA	NA	90.26	NA	NA	NA	88.9	NA	NA	91.91	NA	90.62	NA	90.62	NA	91.05	91.58	91.14	NA
VFG005378(gi:125718040)	(srtA)	71.03	99.2	71.43	98.8	98.41	98.41	97.61	71.43	98.01	71.43	96.81	98.41	71.43	71.43	98.41	97.21	71.43	98.41	71.43	98.8	71.03	71.03	71.03	100	98.41	71.43	99.2	71.43	98.01	71.03	71.03	98.41	71.03	71.03	71.03	99.2	71.43	71.43	98.41	71.03	98.8	71.43	98.8	71.03	98.41	99.2	98.41	71.43
VFG005383(gi:125717747)	(cshA)	NA	79.85	NA	97.47	94.12	71.55	71.12	NA	74.92	NA	71.27	NA	NA	NA	NA	87.28	NA	89.86	NA	66.79	NA	86.36	NA	100	NA	NA	NA	NA	75.42	NA	NA	75.12	NA	NA	NA	NA	NA	NA	71.52	NA	79.85	NA	79.89	NA	96.92	NA	NA	NA
VFG005384(gi:125717745)	(cshA)	58.44	85.68	NA	NA	85.17	85.65	NA	NA	86.56	NA	73.94	NA	NA	NA	85.31	72.29	NA	87.54	NA	73.24	NA	NA	NA	100	86.07	NA	75.93	58.27	84.41	NA	59.01	73.44	58.65	NA	NA	74.65	NA	NA	85.65	NA	85.82	NA	85.31	58.4	84.59	74.73	84.45	NA
VFG005385(gi:125717746)	(cshA)	NA	83.81	NA	83.81	81.15	89.93	86.6	NA	85.27	NA	92.17	NA	NA	NA	NA	80	NA	84.76	73.64	81.68	NA	NA	NA	100	82.69	NA	NA	NA	91.2	NA	NA	80.84	NA	NA	NA	NA	NA	NA	89.88	NA	83.87	NA	83.71	NA	91.81	83.97	NA	NA
VFG005388(gi:116627421)	(cshA)	NA	NA	NA	NA	NA	NA	NA	NA	NA	NA	NA	71.2	70.86	NA	NA	NA	NA	NA	NA	NA	NA	NA	NA	NA	NA	NA	NA	71.6	NA	72.85	NA	NA	NA	NA	NA	NA	NA	NA	NA	NA	NA	NA	NA	NA	NA	NA	NA	73.51
VFG005389(gi:125717674)	(srpA)	NA	NA	NA	NA	NA	NA	NA	NA	NA	NA	NA	NA	NA	NA	NA	NA	NA	NA	NA	NA	NA	NA	NA	NA	NA	NA	NA	NA	NA	NA	NA	NA	NA	NA	NA	NA	NA	NA	NA	NA	NA	NA	NA	NA	NA	NA	NA	NA
VFG005392(gi:125717471)	(gtfD)	NA	95.04	NA	98.22	97.39	98.03	97.32	NA	98.22	NA	94.35	97.13	NA	NA	97.07	96.86	NA	97.01	NA	96.37	NA	NA	NA	100	97.9	NA	98.41	NA	97.96	NA	NA	97.83	NA	NA	NA	96.2	NA	NA	98.03	NA	97.26	NA	98.09	NA	96.18	97.21	99.3	NA
VFG005407(gi:21911281)	(mf/spd)	NA	NA	NA	NA	NA	NA	56.72	NA	NA	NA	NA	NA	NA	NA	NA	NA	NA	NA	NA	NA	NA	NA	NA	NA	NA	NA	NA	NA	NA	NA	NA	NA	NA	NA	NA	NA	NA	NA	NA	NA	NA	NA	NA	NA	NA	NA	NA	NA
VFG005420(gi:50914541)	(mf2)	NA	53.81	NA	53.81	53.81	53.81	NA	NA	53.81	NA	NA	NA	NA	NA	NA	NA	NA	53.81	NA	53.81	NA	NA	NA	NA	53.81	NA	54.31	NA	53.81	NA	NA	NA	NA	NA	NA	NA	NA	NA	53.81	NA	53.81	NA	53.81	NA	NA	NA	NA	NA
VFG005488(gi:125717935)	(iga)	NA	93.54	NA	93.65	93.6	93.38	97.55	NA	94.77	NA	89.97	93.06	NA	NA	95.68	91.24	NA	93.12	NA	93.86	NA	NA	NA	100	92.83	NA	92.85	NA	91.62	NA	NA	98.88	NA	NA	NA	93.54	NA	NA	93.38	NA	93.6	NA	92.37	NA	93.06	93.65	91.36	NA
VFG005513(gi:125717205)	(cppA)	NA	97.54	NA	97.95	95.9	95.9	95.08	NA	97.54	NA	96.31	95.9	NA	NA	95.9	94.26	NA	95.49	NA	96.72	NA	NA	NA	100	97.54	NA	94.26	NA	95.49	NA	NA	94.26	NA	NA	NA	97.95	NA	NA	95.9	NA	97.95	NA	97.95	NA	95.9	97.95	97.95	NA
VFG005552(gi:125718786)	(tig/ropA)	NA	98.36	NA	98.36	99.3	98.36	99.06	NA	98.83	NA	99.06	99.77	NA	NA	98.36	98.83	NA	98.83	NA	98.59	NA	NA	NA	100	99.06	NA	98.83	NA	99.53	NA	NA	98.59	NA	NA	NA	98.36	NA	NA	98.36	NA	98.36	NA	98.36	NA	98.83	99.06	99.3	NA
VFG005580(gi:15900994)	(eno)	NA	NA	NA	NA	NA	NA	NA	NA	NA	NA	NA	NA	NA	NA	NA	NA	NA	NA	NA	NA	NA	NA	97	NA	NA	NA	NA	NA	NA	NA	NA	NA	NA	NA	NA	NA	NA	NA	NA	NA	NA	NA	NA	NA	NA	NA	NA	NA
VFG005582(gi:125717729)	(eno)	NA	100	NA	99.77	99.77	100	99.77	NA	99.77	99.54	100	100	99.54	NA	99.54	100	NA	99.77	99.54	100	99.54	99.54	NA	100	99.54	NA	100	99.54	99.54	99.54	99.54	100	99.54	99.54	99.54	100	NA	99.54	100	99.54	100	NA	100	99.54	99.77	99.77	100	98.62
VFG005776(gb|NP_687685)	(cylA)	78.96	NA	78.96	NA	NA	NA	NA	78.96	NA	78.96	NA	NA	79.29	78.96	NA	NA	78.64	NA	78.96	NA	78.96	78.64	79.61	NA	NA	78.64	NA	79.29	NA	78.32	78.96	NA	78.96	80.26	78.32	NA	79.94	78.32	NA	80.26	NA	78.96	NA	78.96	NA	NA	NA	78.96
VFG005778(gi:25010706)	(cylB)	81.16	NA	81.41	NA	NA	NA	NA	81.78	NA	82.19	NA	NA	80.48	81.78	NA	NA	81.16	NA	80.82	NA	80.82	81.16	80.82	NA	NA	81.16	NA	81.16	NA	80.48	80.48	NA	80.82	80.82	81.51	NA	81.16	79.79	NA	80.82	NA	81.78	NA	80.82	NA	NA	NA	81.51
VFG005810(gi:125717136)	(ssaB)	NA	98.71	NA	98.71	98.06	98.71	98.06	NA	99.35	NA	98.71	98.71	NA	NA	97.73	99.03	NA	98.38	NA	98.71	NA	NA	NA	100	99.03	NA	99.35	NA	99.03	NA	NA	99.35	NA	NA	NA	98.38	NA	NA	98.71	NA	98.71	NA	98.71	NA	98.06	98.06	98.38	NA
VFG005838(gi:125717701)	(rmlD)	NA	97.18	NA	99.65	97.89	97.89	97.89	NA	97.54	NA	97.18	97.54	NA	NA	97.89	97.89	NA	97.18	NA	97.89	NA	NA	NA	100	97.18	NA	97.54	NA	97.54	NA	NA	98.24	NA	NA	NA	99.65	NA	NA	97.89	NA	97.18	NA	97.18	NA	97.89	99.65	97.18	NA
VFG005839(gi:146318218)	(SSU05_0564)	62.11	57.35	61.7	57.14	57.14	57.56	56.93	61.7	57.14	61.49	57.35	55.88	61.28	61.7	57.35	57.35	61.49	57.35	61.28	57.51	61.49	61.52	61.32	57.77	57.35	61.49	57.29	61.49	56.93	61.49	61.49	57.72	62.11	61.52	62.11	57.29	61.49	61.9	57.56	61.32	57.72	61.7	57.77	62.11	57.35	57.77	56.93	61.7
VFG005850(gi:94993865)	(hasB)	NA	NA	NA	NA	NA	NA	NA	NA	NA	NA	NA	NA	NA	NA	NA	NA	NA	NA	NA	NA	NA	NA	NA	NA	NA	NA	NA	NA	NA	NA	NA	NA	NA	NA	NA	NA	83.64	NA	NA	NA	NA	NA	NA	NA	NA	NA	NA	NA
VFG005862(gi:125718223)	(rmlB)	NA	99.14	NA	99.43	NA	99.43	99.71	NA	99.71	NA	99.14	99.43	NA	NA	99.71	NA	NA	99.71	NA	99.43	NA	NA	NA	100	98.56	NA	99.43	NA	99.14	NA	NA	99.43	NA	NA	NA	99.43	NA	NA	99.43	NA	NA	NA	99.43	NA	99.71	99.43	NA	NA
VFG005865(gi:24378821)	(SMU.322c)	88	NA	88	NA	86.96	NA	86.62	88.26	NA	88.93	NA	86.62	88.26	88.26	NA	NA	88.33	86.96	88.26	86.96	88	88	88	87.29	86.29	88.33	NA	88.26	NA	88.26	88	NA	88	88.93	88.59	NA	88.33	87.92	NA	88.93	NA	88.26	NA	88	NA	NA	NA	88
VFG005872(gi:21911389)	(hasC)	NA	86.91	NA	86.91	NA	86.91	NA	NA	86.91	NA	87.58	NA	NA	NA	86.91	NA	NA	NA	NA	NA	NA	NA	NA	NA	NA	NA	86.91	NA	86.91	NA	NA	NA	NA	NA	NA	86.91	NA	NA	86.91	NA	86.91	NA	86.91	NA	86.91	86.91	86.91	NA
VFG005879(gi:19747034)	(hasC)	NA	NA	NA	NA	NA	NA	NA	NA	NA	NA	NA	NA	NA	NA	NA	87.25	NA	NA	NA	NA	NA	NA	NA	NA	NA	NA	NA	NA	NA	NA	NA	87.25	NA	NA	NA	NA	NA	NA	NA	NA	NA	NA	NA	NA	NA	NA	NA	NA
VFG005886(gi:125718224)	(rmlC)	98.98	99.49	98.98	99.49	98.48	99.49	98.98	98.48	98.48	98.48	100	98.98	98.48	98.48	99.49	97.97	99.49	98.98	98.48	98.98	98.98	98.48	NA	100	100	99.49	99.49	98.98	98.48	98.48	NA	99.49	98.48	98.48	NA	99.49	NA	99.49	99.49	98.48	99.49	98.98	99.49	98.98	98.48	99.49	98.98	98.98
VFG005898(gi:125718225)	(rmlA)	NA	99.31	NA	99.31	99.65	99.31	99.31	NA	99.31	NA	99.31	99.31	NA	NA	99.31	98.96	99.31	99.31	NA	99.31	NA	NA	NA	100	100	99.31	98.96	NA	98.96	NA	NA	99.31	NA	NA	NA	99.31	NA	NA	99.31	NA	99.65	NA	99.31	NA	99.31	99.31	99.65	NA
VFG005908(gi:116516773)	(cps2E)	NA	NA	NA	NA	NA	NA	NA	NA	NA	NA	NA	63.03	NA	NA	NA	NA	NA	NA	NA	NA	NA	NA	NA	NA	62.36	NA	62.36	NA	NA	NA	NA	NA	NA	NA	NA	62.36	NA	NA	NA	NA	NA	NA	NA	NA	NA	NA	NA	NA
VFG005910(gi:125718317)	(rgpFc)	NA	93.53	NA	94.96	92.99	92.63	NA	NA	93.53	NA	92.99	91.73	NA	NA	98.74	92.63	NA	91.91	NA	92.63	NA	NA	NA	100	99.64	NA	92.63	NA	93.53	NA	NA	93.35	NA	NA	NA	94.96	NA	NA	92.63	NA	94.96	NA	94.96	NA	93.35	94.96	92.09	NA
VFG005920(gi:116516453)	(cps2T)	85.38	NA	NA	NA	NA	78.72	NA	NA	NA	81.79	NA	78.21	81.79	NA	NA	NA	NA	NA	81.54	NA	85.38	NA	79.49	NA	80	NA	80	81.79	NA	81.79	78.97	NA	85.13	NA	NA	80	NA	81.79	78.72	NA	NA	NA	NA	85.38	NA	NA	NA	NA
VFG005922(gi:125718318)	(rgpD)	NA	99.75	NA	99.5	99.25	99.75	76.75	NA	99.25	NA	99.5	98.75	NA	NA	99	99.25	NA	99.75	NA	99.75	NA	NA	NA	100	99.5	NA	99.25	NA	99.75	NA	NA	99.25	NA	NA	NA	99.5	NA	NA	99.75	NA	99.75	NA	99.25	NA	99.75	99.5	99.5	NA
VFG005934(gi:125718319)	(rgpC)	NA	98.51	NA	97.76	97.76	98.13	NA	NA	97.76	NA	99.25	97.39	NA	NA	97.76	97.01	NA	98.51	NA	98.13	NA	NA	NA	100	98.13	NA	98.51	NA	98.51	NA	NA	97.76	NA	NA	NA	97.76	NA	NA	98.13	NA	98.51	NA	97.76	NA	97.39	97.76	98.13	NA
VFG005935(gi:146318224)	(SSU05_0570)	70.76	NA	NA	NA	NA	70.6	NA	NA	NA	70.6	NA	70.08	70.6	NA	NA	NA	NA	NA	70.6	NA	70.76	NA	74.14	NA	70.87	NA	70.87	70.6	NA	70.6	73.75	NA	70.76	NA	NA	70.87	NA	71.02	70.6	NA	NA	NA	NA	70.5	NA	NA	NA	NA
VFG005946(gi:125718320)	(rgpB)	NA	98.39	NA	97.43	96.46	97.43	97.43	NA	97.75	NA	98.07	97.11	NA	NA	97.75	97.75	NA	96.46	NA	98.39	NA	NA	NA	100	96.46	NA	97.43	NA	96.78	NA	NA	97.11	NA	NA	NA	97.43	NA	NA	97.43	NA	98.39	NA	97.43	NA	98.39	97.43	95.82	NA
VFG005958(gi:125718321)	(rgpA)	NA	96.86	NA	98.69	96.86	97.91	98.69	NA	98.17	NA	97.64	98.43	NA	NA	98.17	97.64	NA	97.64	NA	96.86	NA	NA	NA	100	97.38	NA	98.69	NA	96.34	NA	NA	98.69	NA	NA	NA	98.69	NA	NA	97.91	NA	96.86	NA	98.69	NA	98.43	98.69	98.69	NA
VFG005970(gi:125718322)	(SSA_1511)	NA	96.39	NA	94.7	94.46	93.73	NA	NA	94.7	NA	93.25	94.7	NA	NA	93.01	94.22	NA	94.7	NA	96.39	NA	NA	NA	100	99.04	NA	93.98	NA	95.66	NA	NA	94.7	NA	NA	NA	94.7	NA	NA	93.73	NA	96.39	NA	94.7	NA	94.94	94.7	95.42	NA
VFG005982(gi:125718323)	(SSA_1512)	NA	95.86	NA	96.35	95.13	96.59	NA	NA	95.62	NA	96.11	96.84	NA	NA	97.32	96.35	NA	96.35	NA	95.86	NA	NA	NA	100	99.27	NA	95.86	NA	95.62	NA	NA	95.13	NA	NA	NA	96.35	NA	NA	96.59	NA	96.35	NA	96.35	NA	97.08	96.35	98.05	NA
VFG005994(gi:125718324)	(rgpF)	NA	96.78	NA	96.48	96.07	95.97	NA	NA	96.68	NA	97.08	96.48	NA	NA	95.37	96.68	NA	96.58	NA	96.78	NA	NA	NA	100	95.87	NA	96.27	NA	97.58	NA	NA	96.48	NA	NA	NA	96.48	NA	NA	95.97	NA	99.4	NA	99.4	NA	96.78	96.58	96.17	NA
VFG006006(gi:125718325)	(SSA_1514)	NA	98.07	NA	98.46	98.07	98.07	NA	NA	97.3	NA	98.07	99.61	NA	NA	99.23	98.84	NA	98.07	NA	98.07	NA	NA	NA	100	98.84	NA	97.68	NA	97.68	NA	NA	98.46	NA	NA	NA	98.46	NA	NA	98.07	NA	100	NA	100	NA	98.07	98.46	97.68	NA
VFG006017(gi:125718326)	(SSA_1515)	NA	99.16	NA	97.48	99.16	99.16	NA	NA	99.16	NA	99.16	98.32	NA	NA	99.16	99.16	NA	98.32	NA	99.16	NA	NA	NA	100	99.16	NA	100	NA	97.48	NA	NA	97.48	NA	NA	NA	97.48	NA	NA	99.16	NA	100	NA	100	NA	99.16	97.48	97.48	NA
VFG006027(gi:125718327)	(SSA_1516)	NA	99.57	NA	99.15	99.15	99.57	NA	NA	98.72	NA	97.01	97.86	NA	NA	98.29	98.29	NA	98.29	NA	99.57	NA	NA	NA	100	98.29	NA	99.15	NA	99.15	NA	NA	99.57	NA	NA	NA	99.15	NA	NA	99.57	NA	100	NA	100	NA	99.57	99.15	99.15	NA
VFG006036(gi:125718328)	(cpsIaJ)	NA	96.9	NA	NA	97.52	97.22	NA	NA	NA	NA	NA	NA	NA	NA	96.9	NA	NA	NA	NA	96.9	NA	NA	NA	100	97.21	NA	NA	NA	NA	NA	NA	96.9	NA	NA	NA	NA	NA	NA	97.22	NA	NA	NA	NA	NA	NA	NA	97.22	NA
VFG006042(gi:76788234)	(cpsY)	80.07	79.23	79.73	79.73	79.23	79.23	79.23	79.73	79.58	79.4	79.23	79.23	79.4	79.73	79.23	79.73	79.73	79.23	79.4	79.23	79.73	79.73	79.4	79.23	79.73	79.73	79.73	79.73	79.23	80.07	79.73	79.23	79.4	79.4	80.07	79.23	79.4	79.4	79.23	79.73	79.23	79.73	79.23	79.73	79.23	79.23	79.23	80.07
VFG006043(gi:125718329)	(rgpE)	NA	96.19	NA	NA	97.78	98.1	NA	NA	NA	NA	NA	NA	NA	NA	NA	NA	NA	NA	NA	96.19	NA	NA	NA	100	95.87	NA	NA	NA	NA	NA	NA	96.19	NA	NA	NA	NA	NA	NA	98.1	NA	NA	NA	NA	NA	NA	NA	98.1	NA
VFG006049(gi:125718330)	(SSA_1519)	NA	100	NA	NA	98.32	98.8	NA	NA	NA	NA	NA	NA	NA	NA	98.11	NA	NA	NA	NA	100	NA	NA	NA	100	99.76	NA	NA	NA	NA	NA	NA	100	NA	NA	NA	NA	NA	NA	98.8	NA	NA	NA	NA	NA	NA	NA	98.8	NA
VFG006055(gi:125718999)	(SSA_2217)	NA	97.49	51.72	97.81	98.43	NA	95.92	51.72	97.18	NA	94.67	NA	NA	51.72	96.55	94.36	52.35	96.24	NA	96.24	NA	52.04	NA	100	NA	52.04	NA	NA	96.55	NA	NA	96.24	NA	52.35	52.35	NA	51.72	NA	NA	52.35	96.55	52.04	97.81	NA	96.55	100	99.37	52.04
VFG006060(gi:125719000)	(SSA_2218)	NA	98.53	56.99	97.79	98.53	NA	97.79	56.99	97.79	NA	98.53	NA	NA	56.99	99.26	98.53	57.35	98.16	NA	98.16	NA	56.62	NA	99.63	NA	57.35	NA	NA	98.53	NA	NA	99.63	NA	56.62	56.62	NA	56.99	NA	NA	56.62	97.79	57.72	96.69	NA	99.26	99.63	99.63	56.99
VFG006061(gi:55823378)	(rgpE)	NA	NA	NA	NA	NA	NA	NA	NA	NA	NA	NA	NA	NA	NA	NA	NA	NA	NA	NA	NA	NA	NA	NA	NA	NA	NA	NA	NA	NA	NA	NA	NA	NA	NA	85.51	NA	NA	NA	NA	NA	NA	NA	NA	NA	NA	NA	NA	NA
VFG006064(gi:125719001)	(SSA_2219)	NA	97.2	64.79	96.15	96.15	NA	96.85	64.79	98.6	NA	96.5	NA	NA	64.79	96.15	96.85	63.03	96.5	NA	96.15	NA	63.38	NA	100	NA	64.79	NA	NA	98.6	NA	NA	95.8	NA	63.03	63.03	NA	64.79	NA	NA	63.03	97.2	63.38	97.2	NA	96.15	100	100	64.79
VFG006065(gi:55823379)	(rgpD)	NA	NA	NA	NA	NA	NA	NA	NA	NA	NA	NA	NA	NA	NA	NA	NA	NA	NA	NA	NA	NA	NA	NA	NA	NA	NA	NA	NA	NA	NA	NA	NA	NA	NA	95.25	NA	NA	NA	NA	NA	NA	NA	NA	NA	NA	NA	NA	NA
VFG006068(gi:125719002)	(SSA_2220)	NA	99	86.57	98.51	98.51	NA	99	86.57	98.51	NA	97.51	NA	NA	86.57	98.01	98.01	86.57	98.01	NA	98.01	NA	84.08	NA	100	NA	86.57	NA	NA	98.51	NA	NA	98.01	NA	84.08	83.58	NA	86.57	NA	NA	84.08	99.5	83.58	98.01	NA	99.5	100	100	85.57
VFG006072(gi:125719003)	(capD)	NA	99	NA	98.83	99	NA	99	NA	99.33	NA	99.67	NA	NA	NA	99.33	99.17	NA	99.17	NA	99.33	NA	NA	NA	100	NA	NA	NA	NA	99.17	NA	NA	99.17	NA	NA	NA	NA	NA	NA	NA	NA	99.17	NA	99.17	NA	98.83	100	100	NA
VFG006074(gi:55821450)	(rgpF)	NA	NA	NA	NA	NA	NA	76.03	NA	NA	NA	NA	NA	NA	NA	NA	NA	NA	NA	NA	NA	NA	NA	NA	NA	NA	NA	NA	NA	NA	NA	NA	NA	NA	NA	NA	NA	NA	NA	NA	NA	NA	NA	NA	NA	NA	NA	NA	NA
VFG006075(gi:116628177)	(STER_1438)	70.93	NA	72.09	NA	NA	NA	NA	71.32	NA	72.48	NA	NA	72.09	71.32	NA	NA	70.93	NA	72.48	NA	70.93	70.93	71.32	NA	NA	70.93	NA	70.93	NA	72.48	70.93	NA	70.93	70.93	70.93	NA	70.93	72.48	NA	70.93	NA	71.32	NA	70.93	NA	NA	NA	71.32
VFG006076(gi:125719004)	(SSA_2222)	NA	99.57	NA	99.57	99.57	99.14	98.71	NA	99.57	NA	99.14	76.11	NA	NA	98.71	98.71	NA	99.14	NA	99.14	NA	NA	NA	100	99.14	NA	99.57	NA	97.84	NA	NA	99.57	NA	NA	NA	99.14	NA	NA	99.14	NA	99.57	NA	98.71	NA	99.57	99.14	99.14	NA
VFG006080(gi:125719005)	(SSA_2223)	NA	100	NA	100	100	99.57	100	NA	100	NA	100	75.76	NA	NA	100	100	NA	100	NA	99.57	NA	NA	NA	100	100	NA	100	NA	98.7	NA	NA	100	NA	NA	NA	100	NA	NA	99.57	NA	99.57	NA	100	NA	100	100	100	NA
VFG006084(gi:55821453)	(rgpC)	NA	NA	NA	NA	NA	NA	80.6	NA	NA	NA	NA	NA	NA	NA	NA	NA	NA	NA	NA	NA	NA	NA	NA	NA	NA	NA	NA	NA	NA	NA	NA	NA	NA	NA	NA	NA	NA	NA	NA	NA	NA	NA	NA	NA	NA	NA	NA	NA
VFG006085(gi:116628181)	(STER_1442)	NA	NA	NA	NA	NA	NA	NA	NA	NA	NA	NA	NA	NA	NA	61.42	NA	NA	NA	NA	NA	NA	NA	NA	NA	NA	NA	NA	NA	NA	NA	NA	NA	NA	NA	NA	NA	NA	NA	NA	NA	NA	NA	NA	NA	NA	NA	NA	NA
VFG006720(gi:116873066)	(lap)	NA	59.36	NA	NA	NA	NA	NA	NA	NA	NA	NA	NA	NA	NA	NA	NA	NA	NA	NA	NA	NA	NA	NA	NA	NA	NA	NA	NA	NA	NA	NA	NA	NA	NA	NA	NA	NA	NA	NA	NA	NA	NA	59.36	NA	NA	NA	NA	NA
VFG011805(gi:118475485)	(CFF8240_1412)	NA	52.4	NA	52.4	NA	53.28	51.53	NA	NA	NA	51.97	53.28	53.28	NA	53.28	51.97	NA	53.28	NA	NA	53.71	53.28	53.28	52.84	NA	NA	53.28	NA	53.28	NA	NA	53.28	NA	53.71	NA	53.28	NA	NA	53.28	53.71	52.4	NA	51.97	NA	NA	52.84	53.28	NA
VFG012103(gi:125975373)	(groEL)	70.48	NA	70.48	NA	NA	NA	NA	70.48	NA	70.48	NA	NA	70.48	70.29	NA	NA	NA	NA	70.48	NA	NA	70.48	70.67	NA	NA	NA	NA	NA	NA	70.48	NA	NA	NA	NA	70.29	NA	70.29	70.29	NA	NA	NA	NA	70.1	NA	NA	NA	NA	70.48
VFG012175(gi:126698804)	(CD1208)	50.19	51.87	50.56	52.24	51.49	51.87	51.49	50.56	52.24	53.31	51.49	52.61	NA	50.56	51.87	51.87	50.94	51.87	NA	51.87	50.56	NA	NA	51.87	51.87	50.94	52.24	50.94	52.24	50.19	50.94	51.87	50.56	50.94	50.94	52.24	54.13	54.13	51.87	50.94	51.87	50.56	51.87	50.56	51.49	52.24	51.87	54.13
VFG013203(gi:170719024)	(hemL)	NA	NA	NA	53.16	NA	53.16	NA	NA	NA	NA	52.69	52.69	NA	NA	NA	NA	NA	NA	NA	NA	NA	NA	NA	NA	NA	NA	53.16	NA	NA	NA	NA	53.16	NA	NA	NA	NA	NA	NA	53.16	NA	52.69	NA	NA	NA	53.16	NA	53.16	NA
VFG013618(gi:113461372)	(hemL)	NA	53.19	NA	NA	NA	NA	53.19	NA	54.05	NA	NA	NA	NA	NA	53.81	53.43	NA	54.05	NA	53.19	NA	NA	NA	53.43	53.66	NA	NA	NA	53.81	NA	NA	NA	NA	NA	NA	53.19	NA	NA	NA	NA	NA	NA	53.19	NA	NA	53.19	NA	NA
VFG016307(gi:30023295)	(BC5263)	NA	56.71	56.4	56.71	NA	NA	NA	57.32	NA	56.71	57.01	56.71	56.71	57.32	57.01	57.01	56.4	NA	NA	NA	55.79	NA	NA	NA	57.32	NA	57.01	57.01	NA	NA	NA	57.01	55.79	NA	56.71	56.71	NA	NA	NA	NA	56.71	NA	56.71	55.49	NA	56.71	NA	NA
VFG016308(gi:42784425)	(galE)	57.45	NA	NA	NA	57.45	56.84	56.53	NA	55.93	NA	NA	NA	NA	NA	NA	NA	NA	56.53	56.23	56.53	NA	56.23	57.14	56.53	NA	55.93	NA	NA	56.53	56.23	56.23	NA	NA	NA	NA	NA	56.23	56.23	56.84	NA	NA	NA	NA	NA	56.23	NA	56.84	NA
VFG016310(gi:118480305)	(galE)	NA	NA	NA	NA	NA	NA	NA	NA	NA	NA	NA	NA	NA	NA	NA	NA	NA	NA	NA	NA	NA	NA	NA	NA	NA	NA	NA	NA	NA	NA	NA	NA	NA	NA	NA	NA	NA	NA	NA	NA	NA	57.06	NA	NA	NA	NA	NA	57.06
VFG016387(gi:42784426)	(galE)	60.66	60.96	61.26	60.96	60.66	62.76	60.06	61.26	NA	59.79	NA	65.17	61.26	61.26	NA	NA	62.59	60.66	60.66	NA	60.66	60.96	61.56	NA	63.66	61.26	63.66	61.26	61.26	60.96	61.26	NA	60.66	61.26	61.56	63.36	60.96	64.18	62.76	61.26	NA	60.96	60.96	60.66	NA	NA	60.96	61.26
VFG016424(gi:118480308)	(manA)	52.68	NA	52.68	NA	50.64	50.96	NA	52.68	NA	52.68	50.64	NA	52.68	52.68	NA	NA	52.68	50.32	52.68	NA	52.68	52.68	52.37	NA	50.32	52.68	50.64	53	50.32	52.68	52.68	NA	52.68	52.68	52.68	NA	52.68	52.68	50.96	52.68	NA	52.37	NA	52.68	50.32	NA	50.32	52.68
VFG016490(gi:42560712)	(tuf)	72.8	72.8	72.8	72.8	72.8	72.8	72.8	72.54	72.8	72.54	72.8	72.8	72.8	72.54	72.8	72.8	72.54	72.8	72.8	72.8	72.8	72.8	72.54	72.8	72.8	72.54	72.8	72.8	72.8	72.8	72.8	72.8	72.8	72.54	72.8	72.8	72.54	72.8	72.8	72.54	72.8	72.54	72.8	72.8	72.8	72.8	72.8	72.8
VFG018161(gi:49482524)	(essC)	NA	NA	NA	NA	NA	NA	NA	NA	NA	NA	75.34	NA	NA	NA	NA	53.35	NA	NA	NA	NA	NA	NA	NA	NA	NA	NA	NA	NA	NA	NA	NA	NA	NA	NA	NA	NA	NA	NA	NA	NA	NA	NA	NA	NA	NA	NA	NA	NA
VFG018649(gi:157151214)	(fbpA)	98	NA	NA	NA	NA	NA	NA	NA	NA	97.09	NA	NA	97.27	NA	NA	NA	98.73	NA	97.09	NA	97.64	96.73	98.18	NA	NA	98.55	NA	NA	NA	98.18	98.55	NA	98.18	98.55	98.73	NA	99.09	97.09	NA	98.55	NA	97.45	NA	98	NA	NA	NA	98.36
VFG018650(gi:157150995)	(lmb)	98.71	NA	99.35	NA	NA	NA	NA	97.74	NA	98.71	NA	NA	98.39	97.74	NA	NA	99.03	NA	99.35	NA	98.71	98.71	96.77	NA	NA	99.03	NA	98.06	NA	98.06	98.06	NA	98.71	98.06	96.45	NA	99.03	94.52	NA	98.06	NA	99.35	NA	98.71	71.06	NA	NA	97.42
VFG018651(gi:157151048)	(cpbA)	92.65	NA	92.36	NA	NA	NA	NA	91.34	77.03	95.97	NA	NA	88.41	96.36	76.81	75.69	94.06	76.93	96.62	78.67	95.92	92.4	89.41	NA	NA	92.51	NA	89.71	NA	95.42	96.23	NA	96.33	98.53	91.28	NA	92.93	98.53	NA	91.68	NA	90.21	NA	96.33	77.33	NA	NA	92.5
VFG018652(gi:157151535)	(plr/gapA)	96.73	NA	99.7	NA	NA	NA	NA	100	NA	100	NA	NA	99.7	100	NA	NA	99.7	NA	99.4	NA	96.73	99.7	99.7	NA	NA	99.7	NA	99.7	NA	99.7	99.7	NA	96.73	99.7	98.81	NA	96.73	99.7	NA	99.7	NA	99.7	NA	96.73	NA	NA	NA	98.51
VFG018653(gi:157151439)	(sspA)	95.57	NA	95.76	NA	NA	NA	NA	NA	NA	95.18	NA	87.15	93.28	96.3	NA	NA	95.69	NA	91.51	NA	95.63	90.75	93.22	NA	NA	96.5	NA	94.55	NA	95.69	95.25	NA	95.69	94.68	NA	NA	NA	98.79	NA	94.68	NA	94.68	NA	90.36	NA	NA	NA	95.63
VFG018654(gi:157150597)	(sspB)	95.32	NA	NA	NA	NA	NA	NA	98.46	NA	NA	NA	NA	NA	98.46	NA	NA	NA	NA	NA	NA	NA	NA	NA	NA	NA	NA	NA	NA	NA	NA	NA	NA	NA	NA	NA	NA	NA	NA	NA	NA	NA	NA	NA	100	NA	NA	NA	NA
VFG018655(gi:157149904)	(cshA)	NA	NA	86.67	NA	NA	NA	NA	83.92	NA	73.12	NA	NA	73.51	80.37	NA	NA	97.71	NA	81.07	NA	66.87	66.2	70.81	NA	NA	89.69	NA	NA	NA	70.17	NA	NA	NA	97.23	NA	NA	99.6	67.71	NA	95.09	NA	84.14	NA	NA	NA	NA	NA	NA
VFG018656(gi:157150842)	(cshB)	NA	NA	97.44	NA	NA	NA	NA	NA	NA	NA	NA	71.09	NA	97.76	NA	NA	98.52	NA	NA	NA	NA	94.37	NA	NA	NA	98.47	NA	NA	NA	NA	NA	NA	NA	NA	NA	NA	87.82	NA	NA	NA	NA	78.43	NA	NA	NA	NA	NA	NA
VFG018658(gi:157150042)	(gtfG)	97.46	NA	99.43	NA	NA	NA	NA	97.72	NA	97.91	NA	NA	97.53	97.72	NA	NA	97.51	NA	97.59	NA	97.46	96.55	96.75	NA	NA	97.51	NA	98.35	NA	98.67	98.06	NA	97.46	98.29	98.35	NA	97.97	95.68	NA	98.29	NA	99.37	NA	97.46	NA	NA	NA	97.97
VFG018659(gi:157149661)	(cppA)	95.51	NA	100	NA	NA	NA	NA	100	NA	95.1	NA	NA	95.51	100	NA	NA	97.14	NA	96.33	NA	95.51	95.1	95.92	NA	NA	97.14	NA	96.33	NA	96.73	96.33	NA	95.1	95.92	95.92	NA	100	97.14	NA	95.92	NA	100	NA	95.51	NA	NA	NA	94.69
VFG018660(gi:157151109)	(htrA/degP)	99.24	67.68	100	67.17	67.93	67.93	66.92	100	67.42	98.99	66.92	65.08	98.99	100	67.17	67.17	100	67.68	98.99	67.17	99.24	98.49	100	67.68	67.68	100	67.42	98.49	66.92	98.74	98.99	67.17	99.24	98.99	98.99	67.42	100	100	67.93	98.99	67.68	100	67.68	99.24	67.93	67.17	67.93	98.99
VFG018661(gi:157150639)	(tig/ropA)	99.77	NA	99.77	NA	NA	NA	NA	99.53	NA	99.77	NA	NA	99.77	99.53	NA	NA	100	NA	99.77	NA	99.77	99.53	99.77	NA	NA	99.53	NA	99.77	NA	99.77	99.77	NA	99.77	99.53	99.77	NA	100	99.77	NA	99.53	NA	99.77	NA	99.77	NA	NA	NA	99.53
VFG018662(gi:157151177)	(eno)	100	NA	100	NA	NA	NA	NA	99.54	NA	NA	NA	NA	NA	99.54	NA	NA	100	NA	NA	NA	NA	NA	NA	NA	NA	100	NA	NA	NA	NA	NA	NA	NA	NA	NA	NA	100	NA	NA	NA	NA	100	NA	NA	NA	NA	NA	NA
VFG018663(gi:157151338)	(psaA)	98.39	NA	97.74	NA	NA	NA	NA	97.74	NA	97.74	NA	NA	99.35	97.74	NA	NA	97.74	NA	99.68	NA	99.03	98.39	97.74	NA	NA	97.74	NA	97.74	NA	97.74	97.74	NA	99.03	97.74	97.74	NA	98.39	98.39	NA	97.74	NA	97.74	NA	99.35	NA	NA	NA	97.74
VFG018664(gi:157151373)	(rfbA-1)	99.31	NA	99.31	NA	NA	NA	NA	99.31	NA	99.31	NA	NA	99.31	99.31	NA	NA	NA	NA	99.31	NA	99.31	98.96	99.31	NA	NA	NA	NA	99.65	NA	99.31	100	NA	99.31	99.31	99.31	NA	100	99.31	NA	99.31	NA	99.31	NA	99.31	NA	NA	NA	99.31
VFG018665(gi:157150920)	(rmlC)	NA	NA	NA	NA	NA	NA	NA	NA	NA	NA	NA	NA	NA	NA	NA	NA	NA	NA	NA	NA	NA	NA	99.49	NA	NA	NA	NA	NA	NA	NA	100	NA	NA	NA	100	NA	100	NA	NA	NA	NA	NA	NA	NA	NA	NA	NA	NA
VFG018666(gi:157151431)	(rfbB-1)	100	NA	99.71	NA	99.71	NA	NA	100	NA	99.71	NA	NA	100	100	NA	99.71	100	NA	99.71	NA	100	100	99.71	NA	NA	100	NA	99.71	NA	99.71	100	NA	99.71	99.71	100	NA	100	100	NA	99.71	99.43	100	NA	100	NA	NA	99.71	100
VFG018667(gi:157149997)	(rfbD)	97.88	NA	97.53	NA	NA	NA	NA	99.65	NA	97.88	NA	NA	97.17	99.65	NA	NA	98.94	NA	97.88	NA	97.88	98.23	97.17	NA	NA	98.94	NA	97.88	NA	97.88	98.59	NA	97.88	97.53	98.23	NA	100	97.88	NA	97.53	NA	97.53	NA	97.88	NA	NA	NA	97.88
VFG018668(gi:157151348)	(rgpA)	96.6	NA	94.76	NA	NA	NA	NA	99.74	NA	95.29	NA	NA	93.72	99.74	NA	NA	98.43	NA	95.29	NA	96.6	94.5	94.76	NA	NA	98.43	NA	94.76	NA	95.29	96.86	NA	96.6	95.03	97.12	NA	98.95	95.03	NA	95.03	NA	94.76	NA	96.6	NA	NA	NA	96.6
VFG018669(gi:157150726)	(SGO_1022)	98.08	NA	98.08	NA	NA	NA	NA	98.08	NA	97.76	NA	NA	97.12	98.08	NA	NA	98.4	NA	97.76	NA	97.76	96.79	96.17	NA	NA	98.08	NA	98.08	NA	97.76	97.76	NA	98.08	98.08	97.76	NA	98.4	100	NA	98.08	NA	98.08	NA	98.08	NA	NA	NA	98.08
VFG018670(gi:157150760)	(SGO_1023)	99.63	NA	99.63	NA	NA	NA	NA	99.63	NA	99.63	NA	NA	99.63	99.63	NA	NA	99.63	NA	99.63	NA	99.63	98.88	99.63	NA	NA	99.63	NA	99.63	NA	99.63	99.25	NA	99.63	99.63	99.63	NA	100	100	NA	99.63	NA	99.63	NA	99.63	NA	NA	NA	99.63
VFG018671(gi:157150362)	(SGO_1024)	99.51	NA	99.51	NA	NA	NA	NA	99.51	NA	99.51	NA	NA	99.02	99.51	NA	NA	99.51	NA	99.51	NA	99.51	99.26	99.02	NA	NA	99.51	NA	99.51	NA	99.26	99.51	NA	99.51	99.51	NA	NA	99.75	99.26	NA	99.51	NA	99.51	NA	99.51	NA	NA	NA	99.51
VFG018672(gi:157149885)	(rgp)	94.65	NA	94.65	NA	NA	NA	NA	94.65	NA	93.99	NA	NA	93.76	94.65	NA	NA	97.77	NA	93.76	NA	94.65	93.54	93.99	NA	NA	97.77	NA	94.21	NA	94.21	95.32	NA	94.65	95.32	NA	NA	95.55	93.76	NA	95.32	NA	94.65	NA	94.65	NA	NA	NA	94.65
VFG018673(gi:157151529)	(SGO_1026)	99.83	NA	98.63	NA	NA	NA	NA	98.63	NA	97.94	NA	NA	97.08	98.63	NA	NA	96.56	NA	98.11	NA	99.83	97.25	97.08	NA	NA	96.56	NA	99.66	NA	97.42	96.91	NA	99.83	98.97	92.8	NA	100	97.94	NA	98.97	NA	98.63	NA	99.83	NA	NA	NA	99.83
VFG018674(gi:157150246)	(SGO_1723)	100	82.12	100	81.87	81.61	82.12	81.35	100	81.61	100	82.38	81.87	100	100	81.61	81.61	98.96	82.12	99.22	82.12	99.74	99.74	100	81.61	82.12	98.96	81.87	99.74	82.12	99.74	99.74	82.12	100	100	100	82.12	100	100	82.12	100	82.12	100	82.12	100	82.38	82.12	81.61	99.74
VFG018675(gi:157151237)	(SGO_2024)	NA	NA	99.83	NA	NA	NA	NA	99.67	NA	NA	NA	NA	NA	99.83	NA	NA	99.17	NA	NA	NA	NA	98.67	NA	NA	NA	99.34	NA	NA	NA	NA	NA	NA	NA	98.51	98.51	NA	99.83	NA	NA	98.51	NA	99.83	NA	NA	NA	NA	NA	99.83
VFG018676(gi:157151662)	(wze)	68.42	NA	99.57	NA	NA	NA	NA	99.57	NA	68.42	NA	NA	68.42	99.57	NA	NA	99.57	NA	68.42	NA	68.42	98.27	68.42	NA	NA	99.57	NA	68.42	NA	68.42	68.86	NA	68.42	99.13	98.7	NA	100	68.42	NA	99.13	NA	99.57	NA	68.42	NA	NA	NA	99.13
VFG018677(gi:157151339)	(wzd)	91.74	NA	99.13	NA	NA	NA	NA	99.13	NA	91.74	NA	NA	91.74	99.13	NA	NA	99.57	NA	91.74	NA	91.74	99.57	96.09	NA	NA	99.57	NA	91.3	NA	91.74	93.04	NA	91.74	99.57	99.57	NA	100	92.61	NA	99.57	NA	99.13	NA	91.74	NA	NA	NA	99.57
VFG018678(gi:157150889)	(wzh)	98.77	75.72	97.94	75.72	75.31	75.72	76.13	97.94	75.31	97.94	75.31	74.49	97.94	97.94	76.13	76.54	98.35	76.13	98.35	76.54	97.94	98.35	97.94	75.72	76.54	98.35	75.72	97.94	75.31	97.94	97.94	75.72	98.77	97.94	97.12	75.72	100	98.77	75.72	98.35	76.13	97.94	75.72	98.77	76.13	75.72	76.13	97.53
VFG019065(gi:169833537)	(cbpD)	NA	52.49	NA	NA	NA	NA	NA	NA	NA	NA	NA	NA	NA	NA	52.04	52.61	NA	52.49	NA	NA	NA	NA	NA	NA	52.04	NA	NA	NA	NA	NA	NA	NA	NA	NA	NA	52.49	NA	NA	NA	NA	NA	NA	NA	NA	NA	NA	NA	NA
VFG019080(gi:182683690)	(slrA)	66.92	64.36	67.67	64.36	64.73	64.36	64.36	67.29	64.73	67.67	64.36	64.36	67.29	67.29	64.36	64.73	67.67	64.36	67.67	65.09	66.92	67.67	67.29	64.36	64.73	67.67	64.36	66.92	64.73	67.67	67.29	64.36	66.92	66.92	67.29	64.36	67.67	67.67	64.36	67.29	64.36	67.67	64.36	66.92	64.73	64.36	64.73	67.29
VFG019086(gi:182683590)	(zmpB)	NA	NA	NA	NA	NA	NA	54.51	NA	NA	NA	NA	NA	NA	NA	NA	NA	NA	NA	NA	NA	NA	NA	NA	NA	NA	NA	NA	NA	NA	NA	NA	NA	NA	NA	NA	NA	NA	NA	NA	NA	NA	NA	NA	NA	NA	NA	NA	NA
VFG019115(gi:169832835)	(SPH_0459)	64.13	NA	NA	NA	NA	62.69	NA	NA	NA	64.13	NA	NA	64.13	NA	NA	NA	NA	NA	64.13	NA	64.13	NA	64.35	NA	NA	NA	NA	64.13	NA	64.13	65.02	NA	64.13	NA	NA	NA	NA	63.9	62.69	NA	NA	NA	NA	64.13	NA	NA	NA	NA
VFG019125(gi:169833780)	(SPH_0464)	NA	57.05	57.78	57.26	57.69	NA	57.26	57.57	57.57	NA	57.48	NA	NA	57.57	57.78	57.6	57.78	57.57	NA	57.91	NA	58.35	NA	57.69	NA	57.57	NA	NA	57.48	NA	NA	57.26	NA	58.12	56.76	NA	57.78	NA	NA	58.12	57.48	57.57	57.05	NA	57.69	57.69	57.26	57.57
VFG019134(gi:187932712)	(groEL)	NA	69.81	NA	69.81	69.63	69.81	69.81	NA	69.63	NA	69.63	69.81	NA	NA	69.81	69.81	69.19	69.81	NA	69.81	69.19	NA	NA	69.81	69.63	69.19	69.63	69.19	69.63	NA	69.66	69.63	69.19	69.19	NA	69.81	NA	NA	69.81	69.19	69.81	69.19	NA	69.19	69.81	69.81	69.81	NA
VFG021855(gi:118471554)	(fxuB)	NA	NA	NA	NA	NA	NA	NA	NA	50.4	NA	NA	NA	NA	NA	NA	NA	NA	51.19	NA	50.8	NA	NA	NA	50.79	50.4	NA	51.19	NA	50.79	NA	NA	NA	NA	NA	NA	NA	NA	NA	NA	NA	NA	NA	NA	NA	50.4	NA	NA	NA
VFG026980(gi:386005579)	(sigA/rpoV)	56.5	57.1	56.5	57.1	57.1	57.1	57.1	56.5	57.1	56.5	57.1	57.1	56.5	56.5	57.1	57.1	56.5	57.1	56.5	57.1	56.5	56.5	56.5	57.1	57.1	56.5	57.1	56.5	57.1	56.5	56.5	57.1	56.5	56.5	56.5	57.1	56.5	56.5	57.1	56.5	57.1	56.5	57.1	56.5	57.1	57.1	57.1	56.5
VFG030675(gi:41408643)	(sugC)	NA	NA	NA	NA	NA	NA	NA	NA	NA	NA	NA	NA	NA	NA	NA	NA	NA	NA	NA	NA	NA	NA	NA	NA	NA	NA	NA	NA	NA	NA	NA	NA	NA	NA	NA	NA	NA	NA	NA	NA	NA	51.28	NA	NA	NA	NA	NA	NA
VFG030676(gi:118466110)	(sugC)	NA	NA	NA	NA	NA	NA	NA	NA	NA	NA	NA	NA	NA	NA	NA	NA	NA	NA	NA	NA	NA	NA	NA	NA	NA	NA	NA	NA	NA	NA	NA	NA	NA	NA	NA	NA	NA	51.28	NA	NA	NA	NA	NA	NA	NA	NA	NA	NA
VFG030700(gi:507420313)	(sugC)	50.75	NA	50.75	NA	NA	NA	NA	50.75	50.5	50.75	NA	NA	50.75	50.75	NA	NA	50.75	NA	50.5	NA	50.75	50.5	50.75	50.25	NA	50.75	NA	50.75	50.25	50.75	50.75	NA	50.5	50.5	50.5	NA	50.75	50.5	NA	50.5	NA	50.75	NA	50.5	NA	NA	NA	50.75
VFG030724(gi:433649467)	(sugC)	NA	51.01	NA	51.01	50.25	50.75	51.01	NA	50.75	NA	51.01	51.01	NA	NA	50.25	51.63	NA	51.01	NA	51.01	NA	NA	NA	51.63	51.01	NA	50.25	NA	51.48	NA	NA	51.01	NA	NA	NA	51.01	NA	NA	51.48	NA	51.01	NA	51.01	NA	51.01	51.63	51.01	NA
VFG031407(gi:433630073)	(ctpV)	NA	NA	NA	NA	NA	NA	NA	NA	NA	NA	NA	NA	NA	NA	NA	NA	NA	NA	NA	NA	NA	50.34	NA	NA	NA	NA	NA	50.08	50.34	NA	NA	50.09	NA	NA	50.68	NA	50.34	NA	NA	NA	NA	NA	NA	NA	50.17	NA	NA	NA
VFG031940(gi:404413714)	(lap)	NA	NA	NA	NA	NA	NA	NA	NA	59.13	NA	NA	NA	NA	NA	NA	NA	NA	NA	NA	NA	NA	NA	NA	NA	NA	NA	NA	NA	NA	NA	NA	NA	NA	NA	NA	NA	NA	NA	NA	NA	NA	NA	NA	NA	NA	59.47	NA	NA
VFG031961(gi:289434920)	(lap)	59.35	NA	59.23	59.24	59.24	59.24	59.24	59.23	NA	59	59.13	59.36	59.35	59.23	59.36	59.24	59.23	59.36	59	59.36	59.35	59.23	59.23	59.36	59.24	59.23	59.36	59.47	59.24	59	59.58	59.24	59.35	59.23	59.58	59.36	59.12	59	59.24	59.23	59.36	59.23	NA	59.35	59.24	NA	59.24	59.35
VFG032455(gi:404408858)	(lgt)	NA	50.94	NA	51.7	50.94	50.94	51.32	NA	51.32	NA	51.32	50.94	NA	NA	50.94	51.32	NA	51.7	NA	50.94	NA	NA	NA	50.94	51.32	NA	50.94	NA	51.32	NA	NA	50.94	NA	NA	NA	50.94	NA	NA	50.94	NA	51.7	NA	51.7	NA	51.7	51.7	50.94	NA
VFG037104(gi:194099662)	(msrA/B(pilB))	59.57	60.75	59.57	54.72	54.45	60.18	60.18	59.57	NA	55.21	55.84	55.52	54.66	59.57	55.52	55.84	59.57	55.52	59.57	59.57	59.57	59.57	54.66	56.15	59.57	59.57	54.72	54.89	54.72	59.57	59.57	59.57	59.57	54.66	59.57	54.45	59.88	59.57	60.18	54.66	60.75	59.57	60.75	59.57	59.57	54.45	59.27	59.57
VFG037105(gi:385337152)	(msrA/B(pilB))	NA	55.52	NA	55.52	55.52	NA	NA	NA	NA	NA	NA	NA	NA	NA	NA	NA	NA	NA	NA	NA	NA	NA	NA	NA	NA	NA	55.52	NA	NA	NA	NA	NA	NA	NA	NA	55.52	NA	NA	NA	NA	55.84	NA	NA	NA	NA	55.52	NA	NA
VFG037116(gi:313667375)	(msrA/B(pilB))	54.66	NA	NA	NA	NA	NA	55.84	NA	59.16	NA	NA	NA	NA	54.35	NA	NA	NA	NA	NA	NA	NA	54.66	NA	NA	NA	NA	NA	NA	55.52	54.35	NA	NA	NA	NA	NA	NA	54.35	54.35	NA	NA	NA	NA	NA	NA	55.21	NA	NA	NA
VFG042830(gi:18310749)	(pilT)	NA	54.55	NA	54.13	54.94	54.94	54.94	NA	54.94	NA	54.84	NA	NA	NA	NA	54.13	NA	54.94	NA	54.94	NA	NA	NA	54.94	54.02	NA	54.94	NA	54.94	NA	NA	54.94	NA	NA	NA	54.94	NA	NA	54.94	NA	54.94	NA	54.94	NA	54.94	54.94	54.94	NA
VFG043456(gi:22537734)	(scpB)	69.27	69.27	68.16	69.27	67.6	68.72	68.72	68.16	68.72	68.16	68.72	68.72	67.6	68.16	68.72	68.16	68.72	68.72	68.89	68.72	69.27	69.27	69.27	68.72	68.72	68.72	68.72	68.72	68.16	68.89	68.72	69.83	69.27	69.27	69.27	69.27	67.6	68.72	68.72	69.27	68.72	68.16	68.72	69.27	69.27	69.27	68.72	69.27
VFG043465(gb|NP_359244)	(pfbA)	NA	NA	NA	NA	NA	NA	NA	NA	NA	NA	NA	NA	NA	NA	NA	NA	NA	NA	NA	NA	NA	NA	NA	NA	NA	NA	NA	NA	NA	NA	NA	NA	NA	NA	NA	NA	NA	84.54	NA	NA	NA	69.67	NA	NA	NA	NA	NA	NA
VFG043504(gb|NP_357669)	(pavB/pfbB)	68.67	NA	69.56	69.11	NA	NA	NA	66.01	NA	75.34	NA	69.13	69.11	69.56	68.46	NA	69.56	NA	68.16	NA	69.8	65.57	68.79	67.45	NA	69.56	NA	NA	69.86	70.33	NA	68.12	66.3	69.13	65.7	NA	69.33	65.35	NA	69.33	NA	69.56	NA	66.3	NA	68.12	68	68.44
VFG043517(gi:157150875)	(padA)	99.07	NA	98.33	NA	NA	NA	NA	97.81	NA	98.32	NA	68.98	99.07	98.56	NA	NA	99.12	NA	90.18	NA	99.35	98.24	98.11	NA	NA	98.16	NA	99.18	NA	98.99	99.12	NA	99.18	97.95	98.35	NA	99.31	99.07	NA	98.58	NA	98.99	NA	99.18	NA	NA	NA	98.96
VFG043573(gi:15605121)	(CT396)	63.69	63.32	63.69	63.32	63.32	63.5	63.32	63.69	63.5	63.69	63.32	63.32	63.69	63.69	63.32	63.32	63.5	63.5	63.69	63.32	63.69	63.69	63.69	63.5	63.32	63.5	63.32	63.69	63.32	63.5	63.69	63.32	63.69	63.69	63.69	63.32	63.69	63.69	63.5	63.69	63.32	63.69	63.32	63.69	63.32	63.32	63.32	63.69
VFG043596(gi:290579544)	(gbpB)	NA	55.96	NA	55.96	55.96	55.96	56.88	NA	56.88	NA	57.34	56.88	NA	NA	56.88	56.42	NA	56.88	NA	56.88	NA	NA	NA	56.88	56.88	NA	55.96	NA	56.88	NA	NA	56.88	NA	NA	NA	55.96	NA	NA	55.96	NA	55.96	NA	55.96	NA	56.88	55.96	55.96	NA
VFG043604(gi:157150558)	(abpA)	99.49	NA	100	NA	NA	NA	NA	98.98	NA	100	NA	NA	100	98.98	NA	NA	98.98	NA	99.49	NA	100	100	100	NA	NA	98.98	NA	99.49	NA	100	99.49	NA	99.49	99.49	99.49	NA	97.99	98.98	NA	99.49	NA	99.49	NA	99.49	NA	NA	NA	99.49
VFG043605(gi:157150938)	(abpB)	62.4	NA	98.93	NA	NA	NA	NA	62.4	NA	62.4	NA	NA	99.08	62.4	NA	63.58	62.4	NA	99.08	NA	62.4	99.23	62.4	NA	NA	62.4	NA	62.2	NA	98.77	62.6	NA	98.77	98.93	62.6	NA	99.69	99.08	NA	98.93	NA	98.93	NA	62.4	NA	NA	NA	62.2
VFG043609(gi:10732857)	(pblA)	NA	NA	NA	NA	NA	NA	NA	NA	NA	NA	NA	NA	NA	NA	NA	NA	NA	NA	NA	NA	NA	NA	NA	NA	NA	NA	NA	NA	NA	NA	NA	NA	NA	NA	NA	NA	NA	NA	NA	NA	NA	NA	NA	NA	NA	NA	NA	NA
VFG043610(gi:10732859)	(pblB)	NA	NA	NA	NA	NA	NA	NA	NA	NA	NA	NA	NA	NA	NA	NA	NA	NA	NA	NA	NA	NA	NA	NA	NA	NA	NA	NA	NA	NA	NA	NA	NA	61.56	NA	NA	NA	NA	NA	NA	NA	NA	NA	NA	NA	NA	NA	NA	NA
VFG045683(gi:529234457)	(EFAU085_01747)	50.19	NA	50.19	NA	NA	NA	NA	50.57	NA	NA	NA	NA	NA	50.19	NA	NA	50.19	NA	NA	NA	50.19	50.19	50.19	NA	NA	50.19	NA	50.19	NA	NA	NA	NA	50.19	NA	NA	NA	50.19	50.19	NA	NA	NA	50.19	NA	50.19	NA	NA	NA	50.19
VFG045688(gi:383329042)	(uppS)	58.12	57.55	58.12	57.55	57.55	57.14	57.55	58.12	57.14	58.12	57.55	57.55	58.12	58.12	57.55	57.55	58.12	57.14	58.12	57.55	58.12	57.69	58.55	56.73	57.96	58.12	57.55	58.12	57.55	58.12	58.12	57.14	58.12	58.12	58.12	57.55	58.12	57.69	57.14	58.12	57.55	58.12	57.55	58.12	57.55	57.55	57.55	58.12
[truncated: 11 more columns]

## Sheet: Bitscore
VFDB identifier	Gene	s_gordonii_RH2940_11	s_sanguinis_AE045981_08	s_gordonii_UB10712_TZ88	s_sanguinis_PJM8	s_sanguinis_OD341158_09	s_sanguinis_ATCC_29667	s_sanguinis_RH19864_09	s_gordonii_B006363_08	s_sanguinis_OD318657_11	s_gordonii_SK12	s_sanguinis_SK355	s_sanguinis_SK49	s_gordonii_AE018352_10	s_gordonii_SK184	s_sanguinis_B015575_10	s_sanguinis_2908	s_gordonii_PK488	s_sanguinis_SK115	s_gordonii_OD307374_06	s_sanguinis_OD329486_11	s_gordonii_RH42202_10	s_gordonii_KCOM_1506	s_gordonii_RH25941_10	s_sanguinis_SK36	s_sanguinis_SK72	s_gordonii_RH24412_08	s_sanguinis_OD343488_11	s_gordonii_G9B_TZ86	s_sanguinis_RH18314_07	s_gordonii_B009139_11	s_gordonii_SK120	s_sanguinis_RH53679_10	s_gordonii_OD305575_10	s_gordonii_OD305870_08	s_gordonii_M5	s_sanguinis_RH22053_08	s_gordonii_RH8262_08	s_gordonii_RH2249_10	s_sanguinis_SK340	s_gordonii_AE014362_09	s_sanguinis_OD331440_08	s_gordonii_OD331681_10	s_sanguinis_OD340539_08	s_gordonii_RH57577_11	s_sanguinis_RH8906_11	s_sanguinis_RH37798_08	s_sanguinis_RH34621_07	s_gordonii_B001264_11
VFG000077(gb|NP_465991)	(clpP)	254	253	254	253	253	253	253	254	253	254	253	253	254	254	251	253	254	253	254	253	254	254	254	253	253	254	253	254	253	254	254	253	254	254	254	253	254	254	253	254	253	254	253	254	253	253	253	254
VFG000079(gb|NP_463763)	(clpC)	NA	NA	NA	352	NA	NA	NA	NA	NA	NA	NA	NA	NA	NA	NA	NA	NA	NA	NA	NA	NA	NA	NA	NA	352	NA	NA	NA	NA	NA	NA	NA	NA	NA	NA	352	NA	NA	NA	NA	NA	NA	NA	NA	NA	352	NA	NA
VFG000080(gb|NP_464522)	(clpE)	864	859	866	860	861	859	861	866	860	871	858	858	867	866	859	858	866	859	868	858	864	865	867	860	860	866	860	865	862	864	869	860	864	867	863	860	863	866	859	867	859	864	861	864	863	860	861	859
VFG000970(gb|NP_268944)	(mf2)	NA	NA	NA	NA	NA	NA	244	NA	NA	NA	246	246	NA	NA	244	243	NA	NA	NA	NA	NA	NA	NA	243	NA	NA	NA	NA	NA	NA	NA	244	NA	NA	NA	243	NA	NA	NA	NA	NA	NA	NA	NA	243	244	241	NA
VFG001362(gb|NP_344620)	(zmpC)	1392	1394	1385	1385	1394	1382	1387	1385	1383	1400	1385	1382	1378	1385	1384	1382	1376	1382	1401	1385	1392	1395	1392	1389	1385	1385	1392	1392	1384	1402	1388	1381	1389	1385	1394	1384	1396	1393	1382	1385	1395	1385	1390	1392	1387	1385	1388	1388
VFG001373(gb|NP_344890)	(cps4I)	NA	454	NA	452	454	454	453	NA	453	NA	450	NA	NA	NA	452	455	NA	454	NA	454	NA	NA	NA	453	454	NA	453	NA	455	NA	NA	453	NA	NA	NA	453	NA	NA	348	NA	454	NA	453	NA	453	453	454	NA
VFG001967(gb|NP_282580)	(glf)	NA	NA	NA	NA	NA	NA	NA	NA	NA	NA	NA	459	NA	NA	NA	NA	NA	NA	NA	NA	NA	NA	NA	NA	NA	NA	NA	NA	NA	NA	NA	NA	NA	NA	NA	NA	NA	NA	NA	NA	NA	NA	NA	NA	NA	NA	NA	NA
VFG002182(gb|NP_816133)	(cpsI)	465	NA	NA	NA	NA	462	NA	NA	NA	469	NA	NA	469	NA	NA	NA	NA	NA	469	NA	468	NA	472	NA	464	NA	464	469	NA	469	468	NA	468	NA	NA	464	NA	465	462	NA	NA	NA	NA	468	NA	NA	NA	NA
VFG002189(gb|NP_816140)	(cpsB)	NA	257	NA	260	256	259	259	NA	259	NA	257	266	NA	NA	259	257	NA	259	NA	258	NA	NA	NA	258	259	NA	259	NA	255	NA	NA	257	NA	NA	NA	259	NA	NA	259	NA	260	NA	259	NA	258	259	258	NA
VFG005198(gi:125717748)	(pavA)	NA	1104	1089	1100	1109	1107	1117	1094	1117	NA	1066	1098	NA	1094	1106	1095	NA	1104	NA	1098	NA	NA	NA	1120	1106	NA	1100	1095	1107	NA	NA	1103	NA	NA	NA	1113	NA	NA	1107	NA	1104	NA	1105	NA	1099	1112	1097	NA
VFG005232(gi:125718778)	(lmb)	NA	616	NA	612	461	468	467	NA	473	NA	465	617	NA	NA	470	468	NA	461	NA	612	NA	NA	NA	468	472	NA	462	NA	473	NA	NA	461	NA	NA	NA	617	NA	NA	468	NA	616	NA	616	NA	612	468	464	NA
VFG005242(gi:125718466)	(cpbA)	NA	2437	NA	2920	2642	2640	2461	NA	604	NA	2627	287	NA	NA	603	610	NA	608	NA	607	NA	NA	NA	3029	1843	NA	2887	NA	2912	NA	NA	2652	NA	NA	NA	2647	NA	NA	2640	NA	2878	NA	2638	NA	606	2355	NA	NA
VFG005302(gi:125718437)	(pilA)	NA	NA	NA	NA	NA	845	NA	NA	834	NA	610	NA	NA	NA	NA	828	NA	NA	NA	837	NA	NA	NA	965	801	NA	NA	NA	NA	NA	NA	835	NA	NA	NA	NA	NA	NA	845	NA	NA	NA	NA	NA	837	NA	NA	NA
VFG005304(gi:125718438)	(pilB)	NA	NA	NA	NA	NA	959	NA	NA	609	NA	NA	NA	NA	NA	NA	NA	NA	NA	NA	NA	NA	NA	NA	964	NA	NA	NA	NA	NA	NA	NA	959	NA	NA	NA	NA	NA	NA	959	NA	NA	NA	NA	NA	NA	NA	NA	NA
VFG005306(gi:125718439)	(pilC)	NA	NA	NA	NA	NA	983	NA	NA	985	NA	644	NA	NA	NA	NA	954	NA	NA	NA	962	NA	NA	NA	990	974	NA	NA	NA	NA	NA	NA	988	NA	NA	NA	NA	NA	NA	983	NA	NA	NA	NA	NA	981	NA	NA	NA
VFG005309(gi:125718436)	(srtC)	NA	NA	NA	NA	NA	594	NA	NA	599	NA	513	NA	NA	NA	NA	486	NA	NA	NA	510	NA	NA	NA	606	600	NA	NA	NA	NA	NA	NA	588	NA	NA	NA	NA	NA	NA	594	NA	NA	NA	NA	NA	521	NA	NA	NA
VFG005356(gi:116516442)	(plr/gapA)	NA	NA	NA	NA	NA	NA	NA	NA	NA	NA	NA	NA	NA	NA	NA	NA	NA	NA	NA	NA	NA	NA	NA	NA	NA	NA	NA	NA	NA	NA	NA	NA	NA	NA	NA	NA	NA	NA	NA	NA	NA	NA	NA	NA	NA	NA	NA	NA
VFG005359(gi:125718893)	(plr/gapA)	NA	683	NA	683	683	681	683	NA	682	NA	681	683	NA	NA	682	681	NA	682	NA	681	NA	NA	NA	683	683	NA	683	NA	683	NA	NA	683	NA	NA	NA	681	NA	NA	681	NA	683	NA	681	NA	683	682	683	NA
VFG005362(gi:125717177)	(sspA)	NA	2122	NA	2127	2343	2419	2755	NA	2760	NA	2945	NA	NA	NA	2977	2943	NA	2744	NA	2952	NA	NA	NA	3043	2964	NA	2378	NA	2382	NA	NA	2124	NA	NA	NA	2124	NA	NA	2419	NA	2122	NA	2625	NA	2834	2124	2945	NA
VFG005363(gi:125717793)	(sspA)	NA	2508	NA	2492	2541	2535	2479	NA	723	NA	NA	NA	NA	NA	2508	2515	NA	2500	NA	2433	NA	NA	NA	2740	2519	NA	2506	NA	2519	NA	NA	2496	NA	NA	NA	2464	NA	NA	2535	NA	2507	NA	2507	NA	2521	2520	2519	NA
VFG005378(gi:125718040)	(srtA)	386	517	387	516	513	514	510	387	512	387	504	512	387	387	513	507	388	513	387	514	386	386	386	520	513	388	517	387	511	385	386	513	386	386	386	517	387	387	514	386	515	387	515	386	513	517	514	387
VFG005383(gi:125717747)	(cshA)	NA	3934	NA	303	599	3522	3577	NA	3536	NA	3367	NA	NA	NA	NA	454	NA	4552	NA	3227	NA	886	NA	5300	NA	NA	NA	NA	3557	NA	NA	3742	NA	NA	NA	NA	NA	NA	3516	NA	3934	NA	3938	NA	250	NA	NA	NA
VFG005384(gi:125717745)	(cshA)	3032	4831	NA	NA	4803	4835	NA	NA	4877	NA	4051	NA	NA	NA	4829	2094	NA	4996	NA	4045	NA	NA	NA	5900	4845	NA	4228	2120	4750	NA	3056	4048	3039	NA	NA	4087	NA	NA	4835	NA	4844	NA	4821	3031	4779	4122	4759	NA
VFG005385(gi:125717746)	(cshA)	NA	3137	NA	3136	3029	3484	2752	NA	2927	NA	3589	NA	NA	NA	NA	2986	NA	3025	2061	3050	NA	NA	NA	3935	2838	NA	NA	NA	3513	NA	NA	3018	NA	NA	NA	NA	NA	NA	3481	NA	3136	NA	3132	NA	3543	3145	NA	NA
VFG005388(gi:116627421)	(cshA)	NA	NA	NA	NA	NA	NA	NA	NA	NA	NA	NA	342	213	NA	NA	NA	NA	NA	NA	NA	NA	NA	NA	NA	NA	NA	NA	338	NA	217	NA	NA	NA	NA	NA	NA	NA	NA	NA	NA	NA	NA	NA	NA	NA	NA	NA	219
VFG005389(gi:125717674)	(srpA)	NA	NA	NA	NA	NA	NA	NA	NA	NA	NA	NA	NA	NA	NA	NA	NA	NA	NA	NA	NA	NA	NA	NA	NA	NA	NA	NA	NA	NA	NA	NA	NA	NA	NA	NA	NA	NA	NA	NA	NA	NA	NA	NA	NA	NA	NA	NA	NA
VFG005392(gi:125717471)	(gtfD)	NA	3019	NA	3176	3145	3170	3142	NA	3170	NA	3049	3151	NA	NA	3136	2850	NA	3134	NA	3123	NA	NA	NA	3222	3165	NA	3177	NA	3166	NA	NA	3164	NA	NA	NA	3117	NA	NA	3170	NA	3143	NA	3174	NA	3103	3148	3204	NA
VFG005407(gi:21911281)	(mf/spd)	NA	NA	NA	NA	NA	NA	234	NA	NA	NA	NA	NA	NA	NA	NA	NA	NA	NA	NA	NA	NA	NA	NA	NA	NA	NA	NA	NA	NA	NA	NA	NA	NA	NA	NA	NA	NA	NA	NA	NA	NA	NA	NA	NA	NA	NA	NA	NA
VFG005420(gi:50914541)	(mf2)	NA	244	NA	242	244	244	NA	NA	244	NA	NA	NA	NA	NA	NA	NA	NA	244	NA	244	NA	NA	NA	NA	244	NA	245	NA	240	NA	NA	NA	NA	NA	NA	NA	NA	NA	244	NA	242	NA	244	NA	NA	NA	NA	NA
VFG005488(gi:125717935)	(iga)	NA	3580	NA	3588	3596	3591	3746	NA	3617	NA	3440	3580	NA	NA	3675	3526	NA	3584	NA	3612	NA	NA	NA	3825	3582	NA	3543	NA	3496	NA	NA	3781	NA	NA	NA	3586	NA	NA	3591	NA	3586	NA	3534	NA	3571	3587	3500	NA
VFG005513(gi:125717205)	(cppA)	NA	483	NA	482	475	476	469	NA	482	NA	474	476	NA	NA	475	462	NA	469	NA	475	NA	NA	NA	493	480	NA	467	NA	474	NA	NA	467	NA	NA	NA	482	NA	NA	476	NA	482	NA	482	NA	471	482	482	NA
VFG005552(gi:125718786)	(tig/ropA)	NA	843	NA	843	847	843	847	NA	845	NA	847	852	NA	NA	844	846	NA	846	NA	845	NA	NA	NA	852	848	NA	846	NA	850	NA	NA	845	NA	NA	NA	843	NA	NA	843	NA	843	NA	843	NA	843	847	847	NA
VFG005580(gi:15900994)	(eno)	NA	NA	NA	NA	NA	NA	NA	NA	NA	NA	NA	NA	NA	NA	NA	NA	NA	NA	NA	NA	NA	NA	858	NA	NA	NA	NA	NA	NA	NA	NA	NA	NA	NA	NA	NA	NA	NA	NA	NA	NA	NA	NA	NA	NA	NA	NA	NA
VFG005582(gi:125717729)	(eno)	NA	880	NA	879	879	880	879	NA	879	878	880	880	878	NA	877	880	NA	879	878	880	878	878	NA	880	877	NA	880	878	877	878	878	880	878	878	878	880	NA	877	880	878	880	NA	880	878	879	879	880	872
VFG005776(gb|NP_687685)	(cylA)	490	NA	489	NA	NA	NA	NA	489	NA	490	NA	NA	496	489	NA	NA	488	NA	488	NA	490	487	491	NA	NA	488	NA	493	NA	487	488	NA	490	500	492	NA	494	485	NA	500	NA	489	NA	490	NA	NA	NA	493
VFG005778(gi:25010706)	(cylB)	462	NA	451	NA	NA	NA	NA	453	NA	466	NA	NA	462	453	NA	NA	459	NA	462	NA	460	458	458	NA	NA	459	NA	464	NA	462	459	NA	460	457	461	NA	461	455	NA	457	NA	453	NA	460	NA	NA	NA	463
VFG005810(gi:125717136)	(ssaB)	NA	620	NA	620	617	620	616	NA	623	NA	620	621	NA	NA	615	620	NA	619	NA	620	NA	NA	NA	627	621	NA	623	NA	620	NA	NA	623	NA	NA	NA	618	NA	NA	620	NA	620	NA	620	NA	615	615	618	NA
VFG005838(gi:125717701)	(rmlD)	NA	577	NA	588	579	579	579	NA	577	NA	575	578	NA	NA	579	579	NA	577	NA	579	NA	NA	NA	590	577	NA	577	NA	577	NA	NA	580	NA	NA	NA	588	NA	NA	579	NA	576	NA	577	NA	579	588	576	NA
VFG005839(gi:146318218)	(SSU05_0564)	622	563	616	563	562	566	561	617	560	617	563	550	615	617	563	564	616	564	615	562	617	611	613	566	562	616	562	616	558	617	613	561	622	612	617	562	614	617	566	613	565	617	561	622	564	566	561	614
VFG005850(gi:94993865)	(hasB)	NA	NA	NA	NA	NA	NA	NA	NA	NA	NA	NA	NA	NA	NA	NA	NA	NA	NA	NA	NA	NA	NA	NA	NA	NA	NA	NA	NA	NA	NA	NA	NA	NA	NA	NA	NA	662	NA	NA	NA	NA	NA	NA	NA	NA	NA	NA	NA
VFG005862(gi:125718223)	(rmlB)	NA	713	NA	714	NA	714	716	NA	717	NA	712	713	NA	NA	716	NA	NA	716	NA	714	NA	NA	NA	717	708	NA	714	NA	712	NA	NA	714	NA	NA	NA	714	NA	NA	714	NA	NA	NA	714	NA	717	714	NA	NA
VFG005865(gi:24378821)	(SMU.322c)	548	NA	547	NA	538	NA	538	546	NA	549	NA	538	546	546	NA	NA	550	539	546	538	548	548	548	540	535	550	NA	546	NA	546	547	NA	548	549	547	NA	550	544	NA	549	NA	546	NA	548	NA	NA	NA	548
VFG005872(gi:21911389)	(hasC)	NA	538	NA	538	NA	537	NA	NA	537	NA	540	NA	NA	NA	538	NA	NA	NA	NA	NA	NA	NA	NA	NA	NA	NA	538	NA	537	NA	NA	NA	NA	NA	NA	538	NA	NA	537	NA	538	NA	538	NA	538	538	538	NA
VFG005879(gi:19747034)	(hasC)	NA	NA	NA	NA	NA	NA	NA	NA	NA	NA	NA	NA	NA	NA	NA	539	NA	NA	NA	NA	NA	NA	NA	NA	NA	NA	NA	NA	NA	NA	NA	538	NA	NA	NA	NA	NA	NA	NA	NA	NA	NA	NA	NA	NA	NA	NA	NA
VFG005886(gi:125718224)	(rmlC)	400	401	400	401	399	401	398	399	399	399	403	401	399	399	402	398	402	400	399	398	400	399	NA	403	403	402	401	400	396	399	NA	401	400	398	NA	401	NA	402	401	398	402	400	401	400	401	401	398	400
VFG005898(gi:125718225)	(rmlA)	NA	586	NA	586	587	586	586	NA	586	NA	586	586	NA	NA	586	584	586	586	NA	586	NA	NA	NA	590	590	586	585	NA	582	NA	NA	586	NA	NA	NA	586	NA	NA	586	NA	587	NA	586	NA	586	586	587	NA
VFG005908(gi:116516773)	(cps2E)	NA	NA	NA	NA	NA	NA	NA	NA	NA	NA	NA	593	NA	NA	NA	NA	NA	NA	NA	NA	NA	NA	NA	NA	583	NA	583	NA	NA	NA	NA	NA	NA	NA	NA	583	NA	NA	NA	NA	NA	NA	NA	NA	NA	NA	NA	NA
VFG005910(gi:125718317)	(rgpFc)	NA	1058	NA	1071	1058	1053	NA	NA	1059	NA	1046	1046	NA	NA	1130	1056	NA	1050	NA	1051	NA	NA	NA	1146	1143	NA	1053	NA	1058	NA	NA	1054	NA	NA	NA	1071	NA	NA	1053	NA	1071	NA	1071	NA	1060	1071	1045	NA
VFG005920(gi:116516453)	(cps2T)	704	NA	NA	NA	NA	657	NA	NA	NA	676	NA	654	676	NA	NA	NA	NA	NA	675	NA	704	NA	664	NA	663	NA	663	676	NA	676	662	NA	704	NA	NA	663	NA	676	657	NA	NA	NA	NA	703	NA	NA	NA	NA
VFG005922(gi:125718318)	(rgpD)	NA	825	NA	822	820	824	636	NA	822	NA	823	818	NA	NA	817	821	NA	825	NA	825	NA	NA	NA	827	823	NA	822	NA	825	NA	NA	822	NA	NA	NA	822	NA	NA	824	NA	825	NA	820	NA	825	822	823	NA
VFG005934(gi:125718319)	(rgpC)	NA	527	NA	523	523	523	NA	NA	523	NA	530	522	NA	NA	523	521	NA	526	NA	526	NA	NA	NA	533	524	NA	526	NA	526	NA	NA	523	NA	NA	NA	523	NA	NA	523	NA	527	NA	523	NA	518	523	524	NA
VFG005935(gi:146318224)	(SSU05_0570)	537	NA	NA	NA	NA	533	NA	NA	NA	534	NA	531	534	NA	NA	NA	NA	NA	534	NA	537	NA	577	NA	536	NA	536	534	NA	534	575	NA	537	NA	NA	536	NA	538	533	NA	NA	NA	NA	536	NA	NA	NA	NA
VFG005946(gi:125718320)	(rgpB)	NA	636	NA	627	625	631	631	NA	633	NA	633	627	NA	NA	633	634	NA	622	NA	636	NA	NA	NA	645	627	NA	632	NA	626	NA	NA	630	NA	NA	NA	627	NA	NA	631	NA	636	NA	627	NA	636	627	620	NA
VFG005958(gi:125718321)	(rgpA)	NA	775	NA	788	778	782	789	NA	786	NA	779	786	NA	NA	785	781	NA	781	NA	775	NA	NA	NA	797	780	NA	787	NA	775	NA	NA	789	NA	NA	NA	788	NA	NA	782	NA	775	NA	788	NA	788	788	788	NA
VFG005970(gi:125718322)	(SSA_1511)	NA	835	NA	820	821	817	NA	NA	822	NA	811	820	NA	NA	803	813	NA	824	NA	835	NA	NA	NA	861	855	NA	817	NA	827	NA	NA	819	NA	NA	NA	820	NA	NA	817	NA	835	NA	820	NA	824	820	824	NA
VFG005982(gi:125718323)	(SSA_1512)	NA	796	NA	801	796	802	NA	NA	795	NA	801	804	NA	NA	805	798	NA	799	NA	796	NA	NA	NA	824	818	NA	793	NA	796	NA	NA	793	NA	NA	NA	801	NA	NA	802	NA	802	NA	801	NA	803	801	811	NA
VFG005994(gi:125718324)	(rgpF)	NA	1983	NA	1992	1977	1972	NA	NA	1990	NA	1994	1984	NA	NA	1964	1996	NA	1987	NA	1983	NA	NA	NA	2042	1974	NA	1984	NA	2001	NA	NA	1992	NA	NA	NA	1992	NA	NA	1972	NA	2030	NA	2030	NA	1984	1994	1979	NA
VFG006006(gi:125718325)	(SSA_1514)	NA	536	NA	536	536	536	NA	NA	534	NA	538	542	NA	NA	540	540	NA	538	NA	536	NA	NA	NA	544	540	NA	533	NA	535	NA	NA	536	NA	NA	NA	536	NA	NA	536	NA	544	NA	544	NA	536	536	535	NA
VFG006017(gi:125718326)	(SSA_1515)	NA	227	NA	225	227	227	NA	NA	225	NA	227	224	NA	NA	227	227	NA	226	NA	227	NA	NA	NA	227	227	NA	227	NA	226	NA	NA	225	NA	NA	NA	225	NA	NA	227	NA	227	NA	227	NA	227	225	225	NA
VFG006027(gi:125718327)	(SSA_1516)	NA	475	NA	474	473	475	NA	NA	472	NA	466	469	NA	NA	471	471	NA	471	NA	475	NA	NA	NA	479	471	NA	474	NA	473	NA	NA	475	NA	NA	NA	474	NA	NA	475	NA	479	NA	479	NA	475	474	474	NA
VFG006036(gi:125718328)	(cpsIaJ)	NA	637	NA	NA	641	636	NA	NA	NA	NA	NA	NA	NA	NA	635	NA	NA	NA	NA	637	NA	NA	NA	650	638	NA	NA	NA	NA	NA	NA	637	NA	NA	NA	NA	NA	NA	636	NA	NA	NA	NA	NA	NA	NA	636	NA
VFG006042(gi:76788234)	(cpsY)	506	475	506	507	475	475	475	506	477	504	475	475	504	506	475	506	506	475	504	475	508	505	504	475	507	506	507	506	475	506	506	475	506	504	505	475	504	506	475	505	475	506	475	508	475	475	475	507
VFG006043(gi:125718329)	(rgpE)	NA	617	NA	NA	624	625	NA	NA	NA	NA	NA	NA	NA	NA	NA	NA	NA	NA	NA	617	NA	NA	NA	639	614	NA	NA	NA	NA	NA	NA	617	NA	NA	NA	NA	NA	NA	625	NA	NA	NA	NA	NA	NA	NA	625	NA
VFG006049(gi:125718330)	(SSA_1519)	NA	840	NA	NA	818	818	NA	NA	NA	NA	NA	NA	NA	NA	828	NA	NA	NA	NA	840	NA	NA	NA	840	838	NA	NA	NA	NA	NA	NA	840	NA	NA	NA	NA	NA	NA	818	NA	NA	NA	NA	NA	NA	NA	818	NA
VFG006055(gi:125718999)	(SSA_2217)	NA	643	336	648	648	NA	635	336	642	NA	628	NA	NA	336	640	627	340	637	NA	642	NA	339	NA	660	NA	337	NA	NA	637	NA	NA	642	NA	340	340	NA	336	NA	NA	340	641	340	643	NA	637	660	657	339
VFG006060(gi:125719000)	(SSA_2218)	NA	563	347	560	564	NA	558	347	556	NA	561	NA	NA	347	567	564	348	559	NA	563	NA	346	NA	569	NA	348	NA	NA	564	NA	NA	569	NA	344	344	NA	347	NA	NA	344	560	350	555	NA	568	569	569	345
VFG006061(gi:55823378)	(rgpE)	NA	NA	NA	NA	NA	NA	NA	NA	NA	NA	NA	NA	NA	NA	NA	NA	NA	NA	NA	NA	NA	NA	NA	NA	NA	NA	NA	NA	NA	NA	NA	NA	NA	NA	990	NA	NA	NA	NA	NA	NA	NA	NA	NA	NA	NA	NA	NA
VFG006064(gi:125719001)	(SSA_2219)	NA	575	389	569	570	NA	576	389	583	NA	570	NA	NA	389	569	577	385	571	NA	567	NA	386	NA	592	NA	388	NA	NA	584	NA	NA	568	NA	385	385	NA	389	NA	NA	385	576	387	575	NA	571	592	592	389
VFG006065(gi:55823379)	(rgpD)	NA	NA	NA	NA	NA	NA	NA	NA	NA	NA	NA	NA	NA	NA	NA	NA	NA	NA	NA	NA	NA	NA	NA	NA	NA	NA	NA	NA	NA	NA	NA	NA	NA	NA	788	NA	NA	NA	NA	NA	NA	NA	NA	NA	NA	NA	NA	NA
VFG006068(gi:125719002)	(SSA_2220)	NA	407	367	407	408	NA	409	367	407	NA	403	NA	NA	367	407	407	367	405	NA	407	NA	363	NA	411	NA	367	NA	NA	407	NA	NA	403	NA	363	363	NA	367	NA	NA	363	409	362	406	NA	409	411	411	366
VFG006072(gi:125719003)	(capD)	NA	1215	NA	1214	1216	NA	1213	NA	1217	NA	1221	NA	NA	NA	1217	1215	NA	1217	NA	1219	NA	NA	NA	1224	NA	NA	NA	NA	1219	NA	NA	1217	NA	NA	NA	NA	NA	NA	NA	NA	1216	NA	1216	NA	1214	1224	1224	NA
VFG006074(gi:55821450)	(rgpF)	NA	NA	NA	NA	NA	NA	951	NA	NA	NA	NA	NA	NA	NA	NA	NA	NA	NA	NA	NA	NA	NA	NA	NA	NA	NA	NA	NA	NA	NA	NA	NA	NA	NA	NA	NA	NA	NA	NA	NA	NA	NA	NA	NA	NA	NA	NA	NA
VFG006075(gi:116628177)	(STER_1438)	402	NA	409	NA	NA	NA	NA	408	NA	412	NA	NA	410	408	NA	NA	407	NA	412	NA	402	402	405	NA	NA	407	NA	402	NA	412	405	NA	402	402	402	NA	402	412	NA	402	NA	408	NA	402	NA	NA	NA	408
VFG006076(gi:125719004)	(SSA_2222)	NA	469	NA	469	469	467	468	NA	469	NA	468	337	NA	NA	468	468	NA	468	NA	468	NA	NA	NA	474	468	NA	469	NA	464	NA	NA	469	NA	NA	NA	468	NA	NA	467	NA	469	NA	466	NA	469	468	466	NA
VFG006080(gi:125719005)	(SSA_2223)	NA	463	NA	463	463	461	463	NA	463	NA	463	369	NA	NA	463	463	NA	463	NA	461	NA	NA	NA	463	463	NA	463	NA	456	NA	NA	463	NA	NA	NA	463	NA	NA	461	NA	461	NA	463	NA	463	463	463	NA
VFG006084(gi:55821453)	(rgpC)	NA	NA	NA	NA	NA	NA	446	NA	NA	NA	NA	NA	NA	NA	NA	NA	NA	NA	NA	NA	NA	NA	NA	NA	NA	NA	NA	NA	NA	NA	NA	NA	NA	NA	NA	NA	NA	NA	NA	NA	NA	NA	NA	NA	NA	NA	NA	NA
VFG006085(gi:116628181)	(STER_1442)	NA	NA	NA	NA	NA	NA	NA	NA	NA	NA	NA	NA	NA	NA	422	NA	NA	NA	NA	NA	NA	NA	NA	NA	NA	NA	NA	NA	NA	NA	NA	NA	NA	NA	NA	NA	NA	NA	NA	NA	NA	NA	NA	NA	NA	NA	NA	NA
VFG006720(gi:116873066)	(lap)	NA	1068	NA	NA	NA	NA	NA	NA	NA	NA	NA	NA	NA	NA	NA	NA	NA	NA	NA	NA	NA	NA	NA	NA	NA	NA	NA	NA	NA	NA	NA	NA	NA	NA	NA	NA	NA	NA	NA	NA	NA	NA	1068	NA	NA	NA	NA	NA
VFG011805(gi:118475485)	(CFF8240_1412)	NA	273	NA	276	NA	278	269	NA	NA	NA	273	279	276	NA	279	271	NA	278	NA	NA	278	278	277	276	NA	NA	278	NA	278	NA	NA	276	NA	278	NA	278	NA	NA	278	278	273	NA	274	NA	NA	277	278	NA
VFG012103(gi:125975373)	(groEL)	732	NA	732	NA	NA	NA	NA	732	NA	732	NA	NA	732	731	NA	NA	NA	NA	732	NA	NA	732	734	NA	NA	NA	NA	NA	NA	732	NA	NA	NA	NA	731	NA	731	731	NA	NA	NA	NA	730	NA	NA	NA	NA	732
VFG012175(gi:126698804)	(CD1208)	283	286	284	286	285	285	283	284	286	283	283	288	NA	284	286	285	285	286	NA	285	284	NA	NA	286	288	285	286	285	287	281	285	282	284	285	285	290	280	280	285	285	286	284	286	284	284	286	285	280
VFG013203(gi:170719024)	(hemL)	NA	NA	NA	442	NA	441	NA	NA	NA	NA	438	439	NA	NA	NA	NA	NA	NA	NA	NA	NA	NA	NA	NA	NA	NA	442	NA	NA	NA	NA	441	NA	NA	NA	NA	NA	NA	441	NA	437	NA	NA	NA	442	NA	442	NA
VFG013618(gi:113461372)	(hemL)	NA	437	NA	NA	NA	NA	436	NA	441	NA	NA	NA	NA	NA	438	440	NA	441	NA	437	NA	NA	NA	441	439	NA	NA	NA	438	NA	NA	NA	NA	NA	NA	437	NA	NA	NA	NA	NA	NA	437	NA	NA	437	NA	NA
VFG016307(gi:30023295)	(BC5263)	NA	377	374	377	NA	NA	NA	378	NA	373	376	373	375	378	379	375	372	NA	NA	NA	367	NA	NA	NA	377	NA	379	375	NA	NA	NA	374	367	NA	374	372	NA	NA	NA	NA	377	NA	377	364	NA	377	NA	NA
VFG016308(gi:42784425)	(galE)	377	NA	NA	NA	380	377	374	NA	372	NA	NA	NA	NA	NA	NA	NA	NA	375	373	376	NA	374	377	375	NA	368	NA	NA	377	370	374	NA	NA	NA	NA	NA	374	375	377	NA	NA	NA	NA	NA	374	NA	377	NA
VFG016310(gi:118480305)	(galE)	NA	NA	NA	NA	NA	NA	NA	NA	NA	NA	NA	NA	NA	NA	NA	NA	NA	NA	NA	NA	NA	NA	NA	NA	NA	NA	NA	NA	NA	NA	NA	NA	NA	NA	NA	NA	NA	NA	NA	NA	NA	222	NA	NA	NA	NA	NA	220
VFG016387(gi:42784426)	(galE)	436	429	437	429	426	448	412	437	NA	241	NA	457	434	437	NA	NA	375	430	432	NA	436	434	435	NA	450	436	450	436	427	432	436	NA	436	437	437	447	435	455	448	437	NA	432	429	436	NA	NA	428	436
VFG016424(gi:118480308)	(manA)	318	NA	318	NA	318	320	NA	318	NA	318	318	NA	318	318	NA	NA	318	316	318	NA	318	318	317	NA	317	318	318	323	316	318	318	NA	318	318	318	NA	318	318	320	318	NA	315	NA	318	316	NA	315	318
VFG016490(gi:42560712)	(tuf)	605	605	605	605	605	605	605	603	605	603	605	605	604	603	605	605	603	605	604	605	605	604	603	605	605	603	605	604	605	604	604	605	605	604	604	605	604	604	605	604	605	603	605	605	605	605	605	605
VFG018161(gi:49482524)	(essC)	NA	NA	NA	NA	NA	NA	NA	NA	NA	NA	370	NA	NA	NA	NA	879	NA	NA	NA	NA	NA	NA	NA	NA	NA	NA	NA	NA	NA	NA	NA	NA	NA	NA	NA	NA	NA	NA	NA	NA	NA	NA	NA	NA	NA	NA	NA	NA
VFG018649(gi:157151214)	(fbpA)	1105	NA	NA	NA	NA	NA	NA	NA	NA	1095	NA	NA	1092	NA	NA	NA	1109	NA	1095	NA	1102	1091	1104	NA	NA	1107	NA	NA	NA	1106	1108	NA	1102	1107	1109	NA	1114	1095	NA	1107	NA	1099	NA	1105	NA	NA	NA	1105
VFG018650(gi:157150995)	(lmb)	624	NA	629	NA	NA	NA	NA	624	NA	624	NA	NA	622	624	NA	NA	627	NA	629	NA	624	624	613	NA	NA	627	NA	619	NA	619	619	NA	624	619	609	NA	625	602	NA	619	NA	629	NA	624	461	NA	NA	614
VFG018651(gi:157151048)	(cpbA)	2674	NA	2869	NA	NA	NA	NA	2636	2738	530	NA	NA	2320	537	2729	2747	1055	2736	684	2622	2557	2463	2290	NA	NA	2249	NA	2283	NA	3352	462	NA	3381	550	2225	NA	2479	544	NA	2643	NA	2204	NA	3381	2750	NA	NA	1839
VFG018652(gi:157151535)	(plr/gapA)	670	NA	683	NA	NA	NA	NA	685	NA	685	NA	NA	683	685	NA	NA	683	NA	681	NA	670	683	683	NA	NA	683	NA	683	NA	683	683	NA	670	683	678	NA	670	683	NA	683	NA	683	NA	670	NA	NA	NA	676
VFG018653(gi:157151439)	(sspA)	2960	NA	2959	NA	NA	NA	NA	NA	NA	2949	NA	2704	2868	1145	NA	NA	2960	NA	2795	NA	2958	2772	2869	NA	NA	3065	NA	2926	NA	2960	2950	NA	2960	2930	NA	NA	NA	3127	NA	2930	NA	2932	NA	1977	NA	NA	NA	2956
VFG018654(gi:157150597)	(sspB)	2792	NA	NA	NA	NA	NA	NA	393	NA	NA	NA	NA	NA	393	NA	NA	NA	NA	NA	NA	NA	NA	NA	NA	NA	NA	NA	NA	NA	NA	NA	NA	NA	NA	NA	NA	NA	NA	NA	NA	NA	NA	NA	348	NA	NA	NA	NA
VFG018655(gi:157149904)	(cshA)	NA	NA	1297	NA	NA	NA	NA	3779	NA	2298	NA	NA	2324	2174	NA	NA	1827	NA	1730	NA	2277	2773	2324	NA	NA	281	NA	NA	NA	2294	NA	NA	NA	1503	NA	NA	4863	3105	NA	4512	NA	3806	NA	NA	NA	NA	NA	NA
VFG018656(gi:157150842)	(cshB)	NA	NA	1321	NA	NA	NA	NA	NA	NA	NA	NA	508	NA	1515	NA	NA	4455	NA	NA	NA	NA	2691	NA	NA	NA	4449	NA	NA	NA	NA	NA	NA	NA	NA	NA	NA	3592	NA	NA	NA	NA	3315	NA	NA	NA	NA	NA	NA
VFG018658(gi:157150042)	(gtfG)	3155	NA	3221	NA	NA	NA	NA	3165	NA	3168	NA	NA	3163	3165	NA	NA	1932	NA	3164	NA	3155	2974	2983	NA	NA	1932	NA	3184	NA	3193	3013	NA	3155	3178	3181	NA	3178	2950	NA	3178	NA	3220	NA	3155	NA	NA	NA	3175
VFG018659(gi:157149661)	(cppA)	481	NA	502	NA	NA	NA	NA	502	NA	481	NA	NA	483	502	NA	NA	489	NA	486	NA	481	481	484	NA	NA	489	NA	488	NA	488	487	NA	479	484	483	NA	502	490	NA	484	NA	502	NA	481	NA	NA	NA	478
VFG018660(gi:157151109)	(htrA/degP)	786	513	791	509	514	514	511	791	511	785	510	498	785	791	513	513	791	513	785	513	786	783	791	513	513	791	511	783	510	783	786	509	786	785	785	511	791	791	514	785	513	791	513	786	515	509	514	785
VFG018661(gi:157150639)	(tig/ropA)	853	NA	853	NA	NA	NA	NA	852	NA	853	NA	NA	853	852	NA	NA	855	NA	853	NA	853	852	853	NA	NA	852	NA	853	NA	853	853	NA	853	852	853	NA	855	853	NA	852	NA	853	NA	853	NA	NA	NA	852
VFG018662(gi:157151177)	(eno)	881	NA	881	NA	NA	NA	NA	880	NA	NA	NA	NA	NA	880	NA	NA	881	NA	NA	NA	NA	NA	NA	NA	NA	881	NA	NA	NA	NA	NA	NA	NA	NA	NA	NA	881	NA	NA	NA	NA	881	NA	NA	NA	NA	NA	NA
VFG018663(gi:157151338)	(psaA)	620	NA	618	NA	NA	NA	NA	618	NA	618	NA	NA	625	618	NA	NA	619	NA	626	NA	624	620	618	NA	NA	619	NA	618	NA	619	619	NA	624	618	618	NA	620	622	NA	618	NA	618	NA	625	NA	NA	NA	619
VFG018664(gi:157151373)	(rfbA-1)	585	NA	585	NA	NA	NA	NA	585	NA	585	NA	NA	585	585	NA	NA	NA	NA	585	NA	585	583	585	NA	NA	NA	NA	587	NA	585	588	NA	585	585	585	NA	588	585	NA	585	NA	586	NA	585	NA	NA	NA	585
VFG018665(gi:157150920)	(rmlC)	NA	NA	NA	NA	NA	NA	NA	NA	NA	NA	NA	NA	NA	NA	NA	NA	NA	NA	NA	NA	NA	NA	401	NA	NA	NA	NA	NA	NA	NA	402	NA	NA	NA	402	NA	402	NA	NA	NA	NA	NA	NA	NA	NA	NA	NA	NA
VFG018666(gi:157151431)	(rfbB-1)	718	NA	716	NA	716	NA	NA	718	NA	716	NA	NA	718	718	NA	716	718	NA	716	NA	718	718	716	NA	NA	718	NA	717	NA	716	718	NA	717	717	718	NA	718	718	NA	716	713	718	NA	718	NA	NA	717	718
VFG018667(gi:157149997)	(rfbD)	577	NA	575	NA	NA	NA	NA	587	NA	577	NA	NA	575	587	NA	NA	582	NA	577	NA	577	579	575	NA	NA	582	NA	577	NA	577	580	NA	577	576	579	NA	588	577	NA	576	NA	575	NA	577	NA	NA	NA	577
VFG018668(gi:157151348)	(rgpA)	779	NA	769	NA	NA	NA	NA	797	NA	771	NA	NA	759	797	NA	NA	790	NA	771	NA	779	769	766	NA	NA	790	NA	769	NA	771	777	NA	779	771	780	NA	794	768	NA	771	NA	769	NA	779	NA	NA	NA	779
VFG018669(gi:157150726)	(SGO_1022)	640	NA	638	NA	NA	NA	NA	638	NA	635	NA	NA	633	638	NA	NA	641	NA	635	NA	639	629	627	NA	NA	639	NA	638	NA	635	640	NA	640	638	637	NA	642	651	NA	638	NA	638	NA	640	NA	NA	NA	640
VFG018670(gi:157150760)	(SGO_1023)	533	NA	533	NA	NA	NA	NA	533	NA	533	NA	NA	533	533	NA	NA	534	NA	533	NA	533	530	533	NA	NA	534	NA	533	NA	533	531	NA	533	533	533	NA	535	535	NA	533	NA	533	NA	533	NA	NA	NA	533
VFG018671(gi:157150362)	(SGO_1024)	837	NA	839	NA	NA	NA	NA	839	NA	837	NA	NA	834	839	NA	NA	837	NA	837	NA	837	837	834	NA	NA	837	NA	839	NA	835	837	NA	837	839	NA	NA	838	835	NA	839	NA	839	NA	837	NA	NA	NA	837
VFG018672(gi:157149885)	(rgp)	861	NA	856	NA	NA	NA	NA	856	NA	862	NA	NA	857	856	NA	NA	905	NA	860	NA	861	858	858	NA	NA	905	NA	858	NA	858	872	NA	861	864	NA	NA	872	858	NA	864	NA	856	NA	861	NA	NA	NA	861
VFG018673(gi:157151529)	(SGO_1026)	1202	NA	1185	NA	NA	NA	NA	1185	NA	1182	NA	NA	1165	1185	NA	NA	1160	NA	1181	NA	1202	1170	1169	NA	NA	1160	NA	1197	NA	1177	1166	NA	1202	1191	1122	NA	1204	1176	NA	1191	NA	1185	NA	1202	NA	NA	NA	1202
VFG018674(gi:157150246)	(SGO_1723)	757	645	757	647	645	647	643	757	646	757	648	647	757	757	645	642	753	647	753	647	757	755	757	646	647	753	647	754	647	756	754	649	757	757	757	647	757	757	647	757	645	757	645	757	648	647	646	755
VFG018675(gi:157151237)	(SGO_2024)	NA	NA	1228	NA	NA	NA	NA	1226	NA	NA	NA	NA	NA	1228	NA	NA	1223	NA	NA	NA	NA	1220	NA	NA	NA	1224	NA	NA	NA	NA	NA	NA	NA	1219	1219	NA	1229	NA	NA	1219	NA	1229	NA	NA	NA	NA	NA	1228
VFG018676(gi:157151662)	(wze)	333	NA	472	NA	NA	NA	NA	472	NA	333	NA	NA	333	472	NA	NA	472	NA	333	NA	333	467	333	NA	NA	472	NA	333	NA	333	333	NA	333	471	470	NA	472	331	NA	471	NA	472	NA	333	NA	NA	NA	471
VFG018677(gi:157151339)	(wzd)	408	NA	452	NA	NA	NA	NA	452	NA	408	NA	NA	408	452	NA	NA	456	NA	408	NA	408	456	414	NA	NA	456	NA	406	NA	408	413	NA	408	456	456	NA	456	412	NA	456	NA	452	NA	408	NA	NA	NA	456
VFG018678(gi:157150889)	(wzh)	494	395	491	395	393	395	393	491	390	492	393	384	492	491	396	400	492	395	493	397	492	492	491	395	397	492	394	490	392	492	491	394	494	490	488	394	503	497	395	493	396	491	392	494	396	395	396	488
VFG019065(gi:169833537)	(cbpD)	NA	241	NA	NA	NA	NA	NA	NA	NA	NA	NA	NA	NA	NA	239	225	NA	241	NA	NA	NA	NA	NA	NA	239	NA	NA	NA	NA	NA	NA	NA	NA	NA	NA	241	NA	NA	NA	NA	NA	NA	NA	NA	NA	NA	NA	NA
VFG019080(gi:182683690)	(slrA)	378	350	383	350	352	350	350	380	350	383	350	349	379	380	350	350	384	349	382	352	378	382	380	348	350	384	350	379	350	382	381	350	378	378	380	350	382	382	350	380	349	382	350	378	351	350	351	381
VFG019086(gi:182683590)	(zmpB)	NA	NA	NA	NA	NA	NA	1611	NA	NA	NA	NA	NA	NA	NA	NA	NA	NA	NA	NA	NA	NA	NA	NA	NA	NA	NA	NA	NA	NA	NA	NA	NA	NA	NA	NA	NA	NA	NA	NA	NA	NA	NA	NA	NA	NA	NA	NA	NA
VFG019115(gi:169832835)	(SPH_0459)	593	NA	NA	NA	NA	589	NA	NA	NA	594	NA	NA	593	NA	NA	NA	NA	NA	594	NA	593	NA	595	NA	NA	NA	NA	594	NA	594	598	NA	593	NA	NA	NA	NA	592	589	NA	NA	NA	NA	593	NA	NA	NA	NA
VFG019125(gi:169833780)	(SPH_0464)	NA	533	538	534	535	NA	534	535	533	NA	530	NA	NA	535	537	533	538	535	NA	534	NA	534	NA	533	NA	536	NA	NA	534	NA	NA	533	NA	541	411	NA	536	NA	NA	541	536	535	533	NA	533	533	535	536
VFG019134(gi:187932712)	(groEL)	NA	731	NA	732	729	731	732	NA	729	NA	731	732	NA	NA	732	731	731	732	NA	732	731	NA	NA	731	732	731	731	731	729	NA	730	732	731	731	NA	731	NA	NA	731	731	733	731	NA	731	732	731	732	NA
VFG021855(gi:118471554)	(fxuB)	NA	NA	NA	NA	NA	NA	NA	NA	255	NA	NA	NA	NA	NA	NA	NA	NA	260	NA	255	NA	NA	NA	257	255	NA	258	NA	257	NA	NA	NA	NA	NA	NA	NA	NA	NA	NA	NA	NA	NA	NA	NA	256	NA	NA	NA
VFG026980(gi:386005579)	(sigA/rpoV)	355	356	355	356	356	356	356	355	356	355	356	355	355	355	355	355	355	356	355	355	355	355	355	356	356	355	355	355	356	355	355	356	355	355	355	356	355	355	356	355	355	355	356	355	356	356	356	355
VFG030675(gi:41408643)	(sugC)	NA	NA	NA	NA	NA	NA	NA	NA	NA	NA	NA	NA	NA	NA	NA	NA	NA	NA	NA	NA	NA	NA	NA	NA	NA	NA	NA	NA	NA	NA	NA	NA	NA	NA	NA	NA	NA	NA	NA	NA	NA	237	NA	NA	NA	NA	NA	NA
VFG030676(gi:118466110)	(sugC)	NA	NA	NA	NA	NA	NA	NA	NA	NA	NA	NA	NA	NA	NA	NA	NA	NA	NA	NA	NA	NA	NA	NA	NA	NA	NA	NA	NA	NA	NA	NA	NA	NA	NA	NA	NA	NA	236	NA	NA	NA	NA	NA	NA	NA	NA	NA	NA
VFG030700(gi:507420313)	(sugC)	367	NA	367	NA	NA	NA	NA	367	365	367	NA	NA	367	367	NA	NA	366	NA	365	NA	367	365	367	361	NA	367	NA	366	368	367	366	NA	365	366	364	NA	366	365	NA	366	NA	366	NA	365	NA	NA	NA	367
VFG030724(gi:433649467)	(sugC)	NA	366	NA	367	370	370	366	NA	370	NA	365	366	NA	NA	370	365	NA	368	NA	367	NA	NA	NA	365	366	NA	370	NA	366	NA	NA	366	NA	NA	NA	366	NA	NA	366	NA	366	NA	367	NA	366	365	367	NA
VFG031407(gi:433630073)	(ctpV)	NA	NA	NA	NA	NA	NA	NA	NA	NA	NA	NA	NA	NA	NA	NA	NA	NA	NA	NA	NA	NA	566	NA	NA	NA	NA	NA	568	573	NA	NA	567	NA	NA	564	NA	564	NA	NA	NA	NA	NA	NA	NA	572	NA	NA	NA
VFG031940(gi:404413714)	(lap)	NA	NA	NA	NA	NA	NA	NA	NA	1066	NA	NA	NA	NA	NA	NA	NA	NA	NA	NA	NA	NA	NA	NA	NA	NA	NA	NA	NA	NA	NA	NA	NA	NA	NA	NA	NA	NA	NA	NA	NA	NA	NA	NA	NA	NA	1069	NA	NA
VFG031961(gi:289434920)	(lap)	1060	NA	1060	1066	1066	1065	1067	1057	NA	1058	1063	1069	1060	1057	1068	1067	1058	1067	1058	1069	1060	1060	1058	1068	1066	1058	1069	1061	1067	1058	1061	1066	1060	1060	1061	1068	1058	1058	1065	1060	1068	1057	NA	1060	1066	NA	1066	1058
VFG032455(gi:404408858)	(lgt)	NA	262	NA	264	261	261	264	NA	264	NA	264	261	NA	NA	261	263	NA	264	NA	261	NA	NA	NA	261	263	NA	260	NA	263	NA	NA	261	NA	NA	NA	261	NA	NA	261	NA	264	NA	264	NA	265	264	261	NA
VFG037104(gi:194099662)	(msrA/B(pilB))	399	399	400	399	396	401	401	399	NA	366	372	370	365	400	366	371	399	368	399	398	399	399	366	371	398	399	396	365	397	400	399	398	399	367	399	397	402	399	401	367	399	400	399	399	397	396	397	399
VFG037105(gi:385337152)	(msrA/B(pilB))	NA	368	NA	368	369	NA	NA	NA	NA	NA	NA	NA	NA	NA	NA	NA	NA	NA	NA	NA	NA	NA	NA	NA	NA	NA	368	NA	NA	NA	NA	NA	NA	NA	NA	368	NA	NA	NA	NA	369	NA	NA	NA	NA	368	NA	NA
VFG037116(gi:313667375)	(msrA/B(pilB))	368	NA	NA	NA	NA	NA	370	NA	395	NA	NA	NA	NA	367	NA	NA	NA	NA	NA	NA	NA	368	NA	NA	NA	NA	NA	NA	369	364	NA	NA	NA	NA	NA	NA	367	367	NA	NA	NA	NA	NA	NA	369	NA	NA	NA
VFG042830(gi:18310749)	(pilT)	NA	387	NA	388	388	388	388	NA	388	NA	389	NA	NA	NA	NA	388	NA	388	NA	388	NA	NA	NA	387	390	NA	389	NA	388	NA	NA	388	NA	NA	NA	388	NA	NA	388	NA	388	NA	388	NA	387	388	388	NA
VFG043456(gi:22537734)	(scpB)	252	252	248	252	248	251	251	248	251	249	251	251	246	248	251	248	251	251	253	251	252	252	252	251	251	251	251	251	250	253	251	254	252	252	252	252	247	251	251	252	251	248	251	252	252	252	251	252
VFG043465(gb|NP_359244)	(pfbA)	NA	NA	NA	NA	NA	NA	NA	NA	NA	NA	NA	NA	NA	NA	NA	NA	NA	NA	NA	NA	NA	NA	NA	NA	NA	NA	NA	NA	NA	NA	NA	NA	NA	NA	NA	NA	NA	1137	NA	NA	NA	904	NA	NA	NA	NA	NA	NA
VFG043504(gb|NP_357669)	(pavB/pfbB)	619	NA	624	621	NA	NA	NA	948	NA	228	NA	415	622	624	412	NA	624	NA	280	NA	421	929	412	403	NA	624	NA	NA	212	343	NA	410	1153	416	928	NA	621	931	NA	624	NA	624	NA	1150	NA	410	609	616
VFG043517(gi:157150875)	(padA)	7225	NA	7168	NA	NA	NA	NA	7131	NA	1603	NA	2809	7221	1615	NA	NA	1554	NA	4306	NA	4949	7169	7152	NA	NA	7150	NA	7234	NA	7212	7236	NA	7232	7153	7182	NA	7248	7227	NA	7190	NA	7220	NA	7232	NA	NA	NA	7214
VFG043573(gi:15605121)	(CT396)	674	669	672	670	669	671	670	672	671	672	670	669	672	672	669	670	671	671	673	670	672	672	672	671	669	671	670	672	670	670	672	670	672	673	672	669	672	672	671	673	671	672	670	672	669	670	670	672
VFG043596(gi:290579544)	(gbpB)	NA	213	NA	213	212	212	214	NA	214	NA	216	213	NA	NA	214	213	NA	214	NA	214	NA	NA	NA	214	214	NA	212	NA	214	NA	NA	214	NA	NA	NA	213	NA	NA	212	NA	213	NA	213	NA	214	213	212	NA
VFG043604(gi:157150558)	(abpA)	380	NA	383	NA	NA	NA	NA	376	NA	383	NA	NA	383	376	NA	NA	376	NA	380	NA	383	383	383	NA	NA	376	NA	380	NA	383	380	NA	380	380	380	NA	377	376	NA	380	NA	380	NA	380	NA	NA	NA	380
VFG043605(gi:157150938)	(abpB)	666	NA	1339	NA	NA	NA	NA	667	NA	666	NA	NA	1341	667	NA	675	667	NA	1342	NA	666	1342	667	NA	NA	667	NA	664	NA	1340	669	NA	1339	1340	669	NA	1348	1341	NA	1340	NA	1338	NA	666	NA	NA	NA	665
VFG043609(gi:10732857)	(pblA)	NA	NA	NA	NA	NA	NA	NA	NA	NA	NA	NA	NA	NA	NA	NA	NA	NA	NA	NA	NA	NA	NA	NA	NA	NA	NA	NA	NA	NA	NA	NA	NA	NA	NA	NA	NA	NA	NA	NA	NA	NA	NA	NA	NA	NA	NA	NA	NA
VFG043610(gi:10732859)	(pblB)	NA	NA	NA	NA	NA	NA	NA	NA	NA	NA	NA	NA	NA	NA	NA	NA	NA	NA	NA	NA	NA	NA	NA	NA	NA	NA	NA	NA	NA	NA	NA	NA	389	NA	NA	NA	NA	NA	NA	NA	NA	NA	NA	NA	NA	NA	NA	NA
VFG045683(gi:529234457)	(EFAU085_01747)	259	NA	260	NA	NA	NA	NA	262	NA	NA	NA	NA	NA	260	NA	NA	259	NA	NA	NA	260	260	260	NA	NA	259	NA	261	NA	NA	NA	NA	260	NA	NA	NA	260	259	NA	NA	NA	260	NA	259	NA	NA	NA	259
VFG045688(gi:383329042)	(uppS)	288	291	288	291	291	290	291	288	290	288	293	291	288	289	291	291	288	290	288	291	288	286	290	287	292	288	291	288	291	288	288	290	288	288	288	292	288	286	290	288	291	288	292	288	292	292	292	288
[truncated: 11 more columns]

## Sheet: Categories
Gene name	VFDB categories	COG's	Final category
cps2E			Uncatagorized
pilB	Adherence		Adherence
sspB	Adherence		Adherence
cbpD	Adherence	S	Adherence
cshB	Adherence		Adherence
pilA	Adherence		Adherence
pilC	Adherence		Adherence
srtC	Adherence	M	Adherence
ctpV	Copper uptake	P	inorganic ion transport and metabolism
fxuB	Iron uptake	P	inorganic ion transport and metabolism
rgpE		M	Cell wall/membrane/envelope biogenesis
SGO_2024	Immune evasion	M	Immune evasion
cpsIaJ		M	Cell wall/membrane/envelope biogenesis
SSA_1519	Immune evasion	M	Immune evasion
SPH_0459	Immune evasion		Immune evasion
EFAU085_01747	Antiphagocytosis	I	Antiphagocytosis
cpsI	Antiphagocytosis	M	Antiphagocytosis
cps2T		M	Cell wall/membrane/envelope biogenesis
SSU05_0570	Immune evasion	M	Immune evasion
fbpA		K	Transcription
hasC	Enzyme	M	Cell wall/membrane/envelope biogenesis
rmlB		M	Cell wall/membrane/envelope biogenesis
capD			Uncatagorized
rfbA-1		M	Cell wall/membrane/envelope biogenesis
rgp		M	Cell wall/membrane/envelope biogenesis
SGO_1024		P	inorganic ion transport and metabolism
abpA		S	Uncatagorized
cylA	Toxin		Toxin
cylB	Toxin	V	Toxin
gtfG	Adherence	S	Adherence
psaA	Manganese uptake	P	inorganic ion transport and metabolism
rfbD		M	Cell wall/membrane/envelope biogenesis
SGO_1022	Immune evasion	M	Immune evasion
SGO_1023	Immune evasion	V	Immune evasion
SGO_1026	Immune evasion	M	Immune evasion
STER_1438	Immune evasion	M	Immune evasion
wzd		M	Cell wall/membrane/envelope biogenesis
wze		D	Other
abpB		E	Other
padA		M	Cell wall/membrane/envelope biogenesis
pilT		N,U	Other
rgpFc		M	Cell wall/membrane/envelope biogenesis
SSA_1511	Immune evasion		Immune evasion
SSA_1512	Immune evasion		Immune evasion
SSA_1514	Immune evasion	M	Immune evasion
SSA_1515	Immune evasion	S	Immune evasion
SSA_1516	Immune evasion	M	Immune evasion
BC5263	Immune evasion	M	Immune evasion
cps4I		M	Cell wall/membrane/envelope biogenesis
hemL	Iron uptake	H	Other
CFF8240_1412	Immune evasion	M	Immune evasion
cpsB	Antiphagocytosis	I	Antiphagocytosis
gbpB		O	Other
gtfD	Adherence		Adherence
iga	Protease		Protease
lgt	Surface protein anchoring	M	Cell wall/membrane/envelope biogenesis
mf2	Enzyme		Other
rgpB		M	Cell wall/membrane/envelope biogenesis
rgpC		V	Other
rgpF		M	Cell wall/membrane/envelope biogenesis
rmlD		M	Cell wall/membrane/envelope biogenesis
SSA_2222	Immune evasion	D	Immune evasion
SSA_2223	Immune evasion	M	Immune evasion
ssaB		P	inorganic ion transport and metabolism
rgpD		P	inorganic ion transport and metabolism
pavB/pfbB		M	Cell wall/membrane/envelope biogenesis
rmlA		M	Cell wall/membrane/envelope biogenesis
rfbB-1		M	Cell wall/membrane/envelope biogenesis
SMU.322c	Immune evasion	M	Immune evasion
pavA	Adherence	K	Adherence
SPH_0464	Immune evasion	S	Immune evasion
SSA_2217	Immune evasion	M	Immune evasion
SSA_2218	Immune evasion	M	Immune evasion
SSA_2219	Immune evasion	M	Immune evasion
SSA_2220	Immune evasion	M	Immune evasion
manA		G	Carbohydrate transport and metabolism
galE		M	Cell wall/membrane/envelope biogenesis
CD1208	Toxin	J	Toxin
sspA	Adherence		Adherence
cpbA	Adherence	M	Adherence
cshA	Adherence	S	Adherence
clpE			Uncatagorized
clpP	Protease	O	Protease
cppA	Protease	S	Protease
cpsY		K	Transcription
CT396			Uncatagorized
eno	Enzyme	G	Carbohydrate transport and metabolism
groEL	Adherence	O	Adherence
htrA/degP	Protease		Protease
lap	Adherence		Adherence
lmb	Adherence		Adherence
msrA/BpilB	Stress adaptation	O	Other
plr/gapA	Adherence	G	Adherence
rgpA		M	Cell wall/membrane/envelope biogenesis
rmlC		M	Cell wall/membrane/envelope biogenesis
scpB	Protease	K	Protease
SGO_1723	Immune evasion	M	Immune evasion
sigA/rpoV	Regulation	K	Transcription
slrA	Adherence	O	Adherence
srtA	Adherence	M	Adherence
SSU05_0564	Immune evasion		Immune evasion
sugC	Cell surface components	G	Carbohydrate transport and metabolism
tig/ropA	Protease	O	Protease
tuf		J	Other
uppS	Antiphagocytosis	I	Antiphagocytosis
wzh		G, M	Other
zmpC	Protease	O	Protease
Genes with less than 6 hits:
Gene name	VFDB categories	COG's	Final category
glf		M	Cell wall/membrane/envelope biogenesis
hasB		M	Cell wall/membrane/envelope biogenesis
pblB		M	Cell wall/membrane/envelope biogenesis
zmpB	Protease	S	Protease
pblA		S	Uncatagorized
mf/spd			Uncatagorized
pfbA		M	Cell wall/membrane/envelope biogenesis
STER_1442		M	Cell wall/membrane/envelope biogenesis
essC	Secretion system		Other
srpA		S	Uncatagorized
clpC		O	Other
