# Supplementary material for: Similar genomic patterns of clinical infective endocarditis and oral isolates of Streptococcus sanguinis and Streptococcus gordonii
Source: Sci Rep. 2020 Feb 17;10:2728. doi: 10.1038/s41598-020-59549-4 (PMC7026040; doi:10.1038/s41598-020-59549-4)
Supplement: Supplementary file 4 — Supplementary Table S3. [file 41598_2020_59549_MOESM4_ESM.xlsx]

## Sheet: Identity
Additional File 3: Table S3 BLAST results of the 59 S. sanguinis and S. gordonii genomes against the capsul genes. Refeference: Streptococcus pneumoniae TIGR4, Accession: AE005672 AE007318-AE007511
EC_ number	Protein ID	Locus tag	gen	s_gordonii_KCOM_1506	s_gordonii_I141_UA00	s_sanguinis_RH19864_09	s_gordonii_M5	s_gordonii_AE014362_09	s_sanguinis_OD324614_08	s_sanguinis_SK115	s_gordonii_SK120	s_sanguinis_AE045981_08	s_gordonii_OD305575_10	s_gordonii_AE018352_10	s_sanguinis_RH22053_08	s_sanguinis_OD329486_11	s_sanguinis_2908	s_sanguinis_B015575_10	s_sanguinis_SK150	s_sanguinis_PJM8	s_gordonii_SK184	s_gordonii_UB10712_TZ88	s_sanguinis_RH37798_08	s_sanguinis_OD331440_08	s_gordonii_RH2249_10	s_gordonii_RH29118_11	s_sanguinis_SK160	s_sanguinis_OD346158_11	s_sanguinis_Y003095_09	s_sanguinis_SK72	s_gordonii_RH24412_08	s_sanguinis_OD340539_08	s_sanguinis_RH8906_11	s_gordonii_RH52048_07	s_gordonii_SK12	s_gordonii_OD331681_10	s_gordonii_PK488	s_sanguinis_OD343488_11	s_sanguinis_ATCC_29667	s_gordonii_G9B_TZ86	s_gordonii_RH25941_10	s_sanguinis_SK36	s_sanguinis_SK49	s_sanguinis_RH18314_07	s_gordonii_RH42202_10	s_sanguinis_RH53679_10	s_sanguinis_OD341158_09	s_gordonii_RH8262_08	s_gordonii_OD305870_08
	AAK74519.1	SP_0346	cps4A	61.11	61.52	59.83	61.11	61.11	59.21	59.42	61.11	59.21	61.32	61.52	59.13	58.71	59.21	58.59	59.83	60.04	61.32	61.11	59.42	58.92	61.73	61.11	58.92	59.83	58.59	59.42	60.7	59.01	59.42	61.32	61.93	61.32	60.7	59.01	59.21	61.52	60.49	59.42	56.9	59.01	61.93	59.13	59.42	60.7	61.32
	AAK74520.1	SP_0347	cps4B	71.6	70.78	67.49	71.6	71.6	67.9	67.9	70.78	67.49	71.6	70.78	67.9	67.49	67.9	67.9	67.49	67.49	70.78	70.78	67.08	67.9	70.37	71.6	67.49	67.49	67.08	67.9	71.19	67.49	67.08	71.6	70.78	70.78	71.19	67.08	67.08	71.6	71.19	67.08	67.49	67.08	70.78	67.49	67.49	71.19	71.6
	AAK74521.1	SP_0348	cps4C	61.29	62.67	54.38	61.29	61.29	54.38	54.38	62.21	54.38	62.67	62.67	54.38	54.38	54.38	54.38	54.38	54.38	61.29	61.29	54.38	54.84	62.67	61.29	54.38	54.38	54.38	54.38	61.29	54.38	54.38	62.67	62.67	61.29	61.29	54.38	53.92	62.67	61.75	54.38	55.76	54.38	62.67	54.38	54.38	60.83	61.29
	AAK74522.1	SP_0349	cps4D	65.33	62.67	58.67	65.33	65.78	58.67	59.11	63.11	58.67	62.67	62.67	58.67	58.67	58.67	58.67	59.11	58.67	66.22	66.22	58.67	58.67	63.56	65.33	58.67	58.67	58.67	58.67	66.22	58.67	58.67	62.67	62.67	66.22	66.22	58.67	58.67	62.67	62.22	58.19	60.89	59.56	62.67	58.67	58.67	66.22	65.78
	AAK74523.1	SP_0350	cps4E	64.06	NA	65.1	63.54	64.06	NA	64.58	NA	65.62	NA	NA	NA	64.58	64.58	64.58	65.1	65.1	66.67	66.67	65.62	65.62	NA	63.54	65.1	65.1	64.18	NA	66.67	65.1	65.62	NA	NA	63.54	66.15	NA	NA	NA	NA	65.62	NA	64.58	NA	64.58	66.15	66.67	64.06
	AAK74525.1	SP_0352	cps4G	NA	NA	NA	NA	NA	NA	NA	NA	NA	NA	NA	NA	NA	NA	NA	NA	NA	NA	NA	NA	NA	NA	NA	NA	NA	NA	NA	NA	NA	NA	NA	NA	NA	NA	NA	NA	NA	NA	NA	NA	NA	NA	NA	NA	NA	NA
	AAK74526.1	SP_0353	cps4H	NA	NA	NA	NA	NA	NA	NA	NA	NA	NA	NA	NA	NA	NA	NA	NA	NA	NA	NA	NA	NA	NA	NA	NA	NA	NA	NA	NA	NA	NA	NA	NA	NA	NA	NA	NA	NA	NA	NA	NA	NA	NA	NA	NA	NA	NA
5.1.3.14	AAK74530.1	SP_0357	cps4I	NA	NA	60.34	NA	NA	60.34	60.34	NA	60.34	NA	NA	60.34	60.34	60.34	60.34	60.34	60.34	NA	NA	60.34	60.34	NA	NA	60.34	60.34	60.34	60.34	NA	60.34	60.34	NA	NA	NA	NA	60.34	60.34	NA	NA	60.34	NA	60.34	NA	60.34	60.34	NA	NA
	AAK74531.1	SP_0358	cps4J	NA	NA	NA	NA	NA	NA	NA	NA	NA	NA	NA	NA	NA	NA	NA	NA	NA	NA	NA	NA	NA	NA	NA	NA	NA	NA	NA	NA	NA	NA	NA	NA	NA	NA	NA	NA	NA	NA	NA	NA	NA	NA	NA	NA	NA	NA
	AAK74532.1	SP_0359	cps4K	NA	NA	NA	NA	NA	NA	NA	NA	NA	NA	NA	NA	NA	NA	NA	NA	NA	NA	NA	NA	NA	NA	NA	NA	NA	NA	NA	NA	NA	NA	NA	NA	NA	NA	NA	NA	NA	NA	NA	NA	NA	NA	NA	NA	NA	NA
5.1.3.14	AAK74533.1	SP_0360	cps4L	NA	NA	NA	NA	NA	NA	NA	NA	NA	NA	NA	NA	NA	NA	NA	NA	NA	NA	NA	NA	NA	NA	NA	NA	NA	NA	NA	NA	NA	NA	NA	NA	NA	NA	NA	NA	NA	NA	NA	NA	NA	NA	NA	NA	NA	NA
[truncated: 13 more columns]

## Sheet: Bitscore
Additional File 3: Table S3 BLAST results of the 59 S. sanguinis and S. gordonii genomes against the capsul genes. Refeference: Streptococcus pneumoniae TIGR4, Accession: AE005672 AE007318-AE007511
EC_ number	Protein ID	Locus tag	gen	s_gordonii_KCOM_1506	s_gordonii_I141_UA00	s_sanguinis_RH19864_09	s_gordonii_M5	s_gordonii_AE014362_09	s_sanguinis_OD324614_08	s_sanguinis_SK115	s_gordonii_SK120	s_sanguinis_AE045981_08	s_gordonii_OD305575_10	s_gordonii_AE018352_10	s_sanguinis_RH22053_08	s_sanguinis_OD329486_11	s_sanguinis_2908	s_sanguinis_B015575_10	s_sanguinis_SK150	s_sanguinis_PJM8	s_gordonii_SK184	s_gordonii_UB10712_TZ88	s_sanguinis_RH37798_08	s_sanguinis_OD331440_08	s_gordonii_RH2249_10	s_gordonii_RH29118_11	s_sanguinis_SK160	s_sanguinis_OD346158_11	s_sanguinis_Y003095_09	s_sanguinis_SK72	s_gordonii_RH24412_08	s_sanguinis_OD340539_08	s_sanguinis_RH8906_11	s_gordonii_RH52048_07	s_gordonii_SK12	s_gordonii_OD331681_10	s_gordonii_PK488	s_sanguinis_OD343488_11	s_sanguinis_ATCC_29667	s_gordonii_G9B_TZ86	s_gordonii_RH25941_10	s_sanguinis_SK36	s_sanguinis_SK49	s_sanguinis_RH18314_07	s_gordonii_RH42202_10	s_sanguinis_RH53679_10	s_sanguinis_OD341158_09	s_gordonii_RH8262_08	s_gordonii_OD305870_08
	AAK74519.1	SP_0346	cps4A	567	573	525	568	570	528	528	570	523	573	573	523	518	525	524	531	527	571	568	529	523	574	568	521	531	521	528	567	522	528	573	577	571	567	525	526	572	563	529	513	523	577	525	528	566	570
	AAK74520.1	SP_0347	cps4B	374	373	349	376	378	353	351	372	352	375	373	353	351	354	353	351	352	372	372	350	353	371	376	350	350	351	353	374	348	351	375	373	372	374	349	350	376	374	350	350	348	373	351	351	372	376
	AAK74521.1	SP_0348	cps4C	266	270	245	266	266	245	245	267	245	271	270	245	246	245	245	245	245	268	268	245	248	268	266	245	245	245	245	266	245	245	271	270	268	266	245	243	271	267	245	244	245	271	245	245	266	266
	AAK74522.1	SP_0349	cps4D	323	299	280	323	323	280	281	300	280	299	299	280	280	280	280	281	280	324	324	280	280	301	323	280	280	280	280	324	279	280	299	299	324	324	280	281	299	297	278	284	281	299	280	280	324	323
	AAK74523.1	SP_0350	cps4E	246	NA	253	245	246	NA	249	NA	255	NA	NA	NA	253	252	253	253	252	253	253	251	252	NA	245	253	253	253	NA	253	253	252	NA	NA	244	251	NA	NA	NA	NA	251	NA	250	NA	251	253	253	246
	AAK74525.1	SP_0352	cps4G	NA	NA	NA	NA	NA	NA	NA	NA	NA	NA	NA	NA	NA	NA	NA	NA	NA	NA	NA	NA	NA	NA	NA	NA	NA	NA	NA	NA	NA	NA	NA	NA	NA	NA	NA	NA	NA	NA	NA	NA	NA	NA	NA	NA	NA	NA
	AAK74526.1	SP_0353	cps4H	NA	NA	NA	NA	NA	NA	NA	NA	NA	NA	NA	NA	NA	NA	NA	NA	NA	NA	NA	NA	NA	NA	NA	NA	NA	NA	NA	NA	NA	NA	NA	NA	NA	NA	NA	NA	NA	NA	NA	NA	NA	NA	NA	NA	NA	NA
5.1.3.14	AAK74530.1	SP_0357	cps4I	NA	NA	453	NA	NA	453	454	NA	454	NA	NA	453	454	455	452	454	452	NA	NA	453	454	NA	NA	453	454	454	454	NA	453	453	NA	NA	NA	NA	453	454	NA	NA	453	NA	455	NA	453	454	NA	NA
	AAK74531.1	SP_0358	cps4J	NA	NA	NA	NA	NA	NA	NA	NA	NA	NA	NA	NA	NA	NA	NA	NA	NA	NA	NA	NA	NA	NA	NA	NA	NA	NA	NA	NA	NA	NA	NA	NA	NA	NA	NA	NA	NA	NA	NA	NA	NA	NA	NA	NA	NA	NA
	AAK74532.1	SP_0359	cps4K	NA	NA	NA	NA	NA	NA	NA	NA	NA	NA	NA	NA	NA	NA	NA	NA	NA	NA	NA	NA	NA	NA	NA	NA	NA	NA	NA	NA	NA	NA	NA	NA	NA	NA	NA	NA	NA	NA	NA	NA	NA	NA	NA	NA	NA	NA
5.1.3.14	AAK74533.1	SP_0360	cps4L	NA	NA	NA	NA	NA	NA	NA	NA	NA	NA	NA	NA	NA	NA	NA	NA	NA	NA	NA	NA	NA	NA	NA	NA	NA	NA	NA	NA	NA	NA	NA	NA	NA	NA	NA	NA	NA	NA	NA	NA	NA	NA	NA	NA	NA	NA
[truncated: 13 more columns]
